# Supplementary material for: Risk of Adverse Pregnancy Outcomes among Women Practicing Poor Sanitation in Rural India: A Population-Based Prospective Cohort Study
Source: PLoS Med. 2015 Jul 7;12(7):e1001851. doi: 10.1371/journal.pmed.1001851 (PMC4511257; doi:10.1371/journal.pmed.1001851)
Supplement: S1 Data — (ZIP) [file pmed.1001851.s001.zip]

Archive with 2 entries (2 files):
- CodebookS2.xls
- DatasetS1.xls
