# Supplementary material for: Risk of Adverse Pregnancy Outcomes among Women Practicing Poor Sanitation in Rural India: A Population-Based Prospective Cohort Study
Source: PLoS Med. 2015 Jul 7;12(7):e1001851. doi: 10.1371/journal.pmed.1001851 (PMC4511257; doi:10.1371/journal.pmed.1001851)
Supplement: S1 Data — (ZIP) [file pmed.1001851.s001.zip › CodebookS2.xls]

## Sheet: codebook
Variable	Prompt	Type of Variable	Values
res	Participant's residential area	Binary	1= coastal 2= mainland
age_cat	Participant's age category at recruitment	Categorical	1= Lessthan 20 years 2= 20-24 years 3= 25-29 years 4= 30-34 years 5= Morethan 35 years
parity_cat	Participant's parity category at recruitment	Categorical	1= nulliparous 2= primiparous 3= multiparous
bmi_cat	Participant's body-mass-index category at recruitment	Categorical	1= Under weight (< 18.5 kg/m2) 2= Over weight (>25.0 kg/m2) 3= Normal weight (18.5-24.9 kg/m2)
hb_cat	Participant's hemoglobin category at recruitment	Binary	1= Anemic (< 11.0 g/dl) 2= Non Anemic (>11.0 g/dl)
religion	Participant's religion	Categorical	1= Hindu 2= Muslim 3=Christian 4= Other
caste	Participant's caste	Categorical	1= General 2 = Other backward caste (OBC) 3= Scheduled caste (SC) 4= Scheduled tribe (ST)
edu	Participant's highest level of education	Categorical	1= No formal education 2= Some primary (1-4th year) 3= Completed primary (5th year) 4= Some secondary (6-10th year) 5= Completed +2 year (12th year) 6 = Higher (university, etc)
occu	Participant's occupation	Categorical	1= Housewife 2= Employed or self-employed 3= Student
house_str	Structure of house	Categorical	1 = kutcha 2= semi pucca 3 = pucca
rm_sleep	How many rooms in the house are used for sleeping?	Number
cooking_fuel	Type of cooking fuel for your household? (Select one)	Categorical	1= Biomass 2= mixed fuel (Kerosene, oil, biomass, LPG, etc) 3= LPG/Electricity
lght	What is the principal source of lighting for your household? (Select one)	Binary	1= Electricity/gas 0= Kerosene/oil
ag_land	Does your household own aggricultural land?	Binary	1= Yes 0= No
ag_land_irri	Does your aggricultural land irrigated?	Binary	1= Yes 0= No
business_own	Does your household own any business	Binary	1= Yes 0= No
car	Do any members of your household own Car ?	Binary	1= Yes 0= No
motor_bike	Do any members of your household own Motorbike/Scooter ?	Binary	1= Yes 0= No
bicycle	Do any members of your household own Bicycle ?	Binary	1= Yes 0= No
refrig	Do any members of your household own Refrigerator ?	Binary	1= Yes 0= No
tel_mob	Do any members of your household ownTelephone/Mobile Phone ?	Binary	1= Yes 0= No
tv	Do any members of your household own Television ?	Binary	1= Yes 0= No
radio	Do any members of your household own Radio ?	Binary	1= Yes 0= No
fan	Do any members of your household own Electric fan ?	Binary	1= Yes 0= No
elect	Does your household access to electricity?	Binary	1= Yes 0= No
bpl	Does your household own a BPL card?	Binary	1=Yes 0= No
src_drkwtr	What is the main source of drinking water for your household?	Categorical	1=Piped water 2=Hand pump/Protected dug well 3=Other open sources(Unprotected dugwell/River/Canal/Pond/etc.)
src_drkwtr_loc	Where is the primary drinking water source located?	Categorical	1= In the house/compound 2= At a neighbor’s house/compound 3= At a public location
lat_acces	Does your household had access to a latrine that works? (Observed)	Categorical	0=No access goes for open defecation 1= Access to neighbor’s toilet/community toilet 2= Private toilet
lat_typ	What type of latrine do you access? (observed)	Categorical	1 = Simple pit latrine/composting/dry latrine 2= Flush/pour flush to septic tank 3= Ventilated improved pit latrine
lat_use	If you have a latrine access, then how frequently you used the latrine?	Categorical	1= often/daily 2= few times a week 3= rarely/as needed
fecal_pre	Visible fecal contamination at latrine (Observed)	Binary	1=From source inside toilet 0=From private source outside
wat_avail_lat	Where is water collected that is used to flush the toilet?(Verify)	Binary	1= Yes 0=No
hand_wash_stn	Presence of a hand-washing station with soap/detergent/ash, at/near the latrine (Observed)	Binary	1= Yes 0=No
handwash_sop	How do you normally wash your hands after defecation?	Binary	1= Water and soap or detergent 0= Water and soil/dirt/mud/ashes
src_bath	Primary source of bathing water	Categorical	1= Piped water 2= Hand pump/protected dug well 3= Open water (unprotected dug well/river/canal/pond etc.)
noof_anc_visit	ANC visit completed at birth	Numerical (Continuous)
gestation_week	Gestation week at birth	Numerical (Continuous)
weight	Birth weight	Numerical (Continuous)
apo	adverse pregnancy outcomes (preterm, low birth weight, abortion, still birth etc.)	Binary	1= Yes 0= No
