# Supplementary material for: Risk of Adverse Pregnancy Outcomes among Women Practicing Poor Sanitation in Rural India: A Population-Based Prospective Cohort Study
Source: PLoS Med. 2015 Jul 7;12(7):e1001851. doi: 10.1371/journal.pmed.1001851 (PMC4511257; doi:10.1371/journal.pmed.1001851)
Supplement: S1 Data — (ZIP) [file pmed.1001851.s001.zip › DatasetS1.xls]

## Sheet: apo_dataset_w1
res	age_cat	parity_cat	bmi_cat	hb_cat	religion	caste	edu	occu	house_str	rm_sleep	cooking_fuel	lght	ag_land	ag_land_irri	business_own	car	motor_bike	bicycle	refrig	tel_mob	tv	radio	fan	elect	bpl	src_drkwtr	src_drkwtr_loc	lat_acces	lat_typ	lat_use	wat_avail_lat	fecal_pre	hand_wash_stn	handwash_sop	src_bath	noof_anc_visit	weight	gestation_week	apo
1	3	3	2	1	1	2	2	1	3	2	3	1	1	1	0	0	1	1	0	1	1	1	1	1	0	3	1	0						1	3	3	2700	39	0
1	2	2	2	1	1	2	1	1	2	2	2	1	1	0	0	0	0	1	0	1	1	1	1	1	0	3	1	0						0	3	3	2200	36	1
1	3	1	2	1	1	1	5	1	2	1	3	1	1	0	0	0	0	1	1	1	1	1	1	1	0	1	2	0						1	1	3	2700	38	0
1	2	3	1	2	1	1	2	2	1	1	1	0	0	0	0	0	0	1	0	0	0	0	0	0	1	2	1	2	2	2	1	0	1	1	2	3	3500	38	0
1	2	1	1	1	1	1	0	1	1	1	1	0	0	0	0	0	0	0	0	0	0	0	0	0	1	2	1	2	3	3	1	0	1	0	2	2	2450	35	1
1	3	3	2	2	1	3	3	1	1	2	1	1	1	0	0	0	0	1	0	1	1	0	1	1	1	2	2	2	3	3	1	0	1	0	2	3	2500	38	0
1	2	1	2	2	1	3	3	1	1	4	1	0	0	0	0	0	0	1	0	0	0	0	0	0	1	2	1	2	3	2	0	0	0	1	2	3	2500	37	0
1	2	1	1	2	1	2	1	1	1	2	1	0	0	0	0	0	0	1	0	0	0	0	0	0	1	2	1	2	1	2	1	0	0	0	2	3	3000	38	0
1	3	3	1	1	1	3	2	1	2	2	1	1	1	0	0	0	0	1	0	1	1	1	0	1	0	3	3	0						1	3	3	2500	39	0
1	3	1	1	1	1	1	0	1	2	2	2	1	1	0	0	0	0	1	0	1	1	1	1	1	0	2	1	2	3	3	1	0	1	0	2	3	3000	38	0
1	4	3	2	2	1	1	0	1	2	2	2	1	1	0	1	0	0	1	0	1	1	1	1	1	0	2	1	2	1	2	0	1	0	0	2	3	3000	40	0
1	1	1	2	1	1	1	1	1	2	2	3	1	1	0	1	0	0	1	1	1	0	0	0	1	0	3	1	0						1	2	2	2400	38	1
1	2	3	1	1	1	2	3	2	1	1	1	1	0	0	0	0	0	1	0	0	0	0	0	0	1	2	2	2	1	2	1	0	1	1	2	3	3200	37	0
1	3	3	3	1	1	3	2	1	2	2	1	1	1	0	1	0	1	1	0	1	1	0	1	1	1	2	3	2	1	2	0	1	0	0	3	1		20	1
1	2	1	1	2	1	4	1	1	2	2	1	1	1	0	0	0	0	1	0	0	1	1	1	1	0	2	1	0						0	2	3	2300	37	1
1	2	3	3	2	1	1	2	2	1	1	1	0	0	0	0	0	0	0	0	0	0	0	0	0	1	2	1	2	3	2	1	0	0	1	2	3	2700	38	0
1	3	3	1	1	1	1	1	1	2	4	3	1	1	0	0	0	0	1	1	1	1	1	1	1	0	2	3	2	1	2	0	1	0	1	2	3	3000	38	0
1	2	3	2	1	1	1	4	1	1	2	1	1	0	0	0	0	0	1	0	0	0	0	0	0	1	1	1	0						0	2	3	2700	40	0
1	4	3	2	2	1	3	1	1	1	2	1	0	0	0	0	0	0	1	0	0	0	0	0	0	1	1	1	2	1	2	0	0	1	1	3	3	2500	37	0
1	1	1	2	2	1	3	0	1	3	2	3	1	1	1	0	0	1	1	0	1	1	1	1	1	0	3	1	2	1	3	0	1	0	1	3	3	2100	38	1
1	2	3	2	2	1	2	3	1	1	2	1	1	0	0	0	0	0	0	0	0	0	0	0	0	1	2	1	0						0	2	3	2500	37	0
1	3	3	2	1	1	1	0	2	1	3	1	1	1	0	0	0	0	1	0	1	0	0	1	1	1	1	3	2	2	3	1	0	1	1	1	3	3000	37	0
1	3	3	2	1	1	1	2	1	1	1	1	0	0	0	0	0	0	1	0	0	0	0	0	0	1	2	1	2	2	1	1	0	1	0	2	3	2500	37	0
1	2	1	3	2	1	2	1	1	1	2	1	1	0	0	0	0	0	1	0	0	0	0	0	0	1	3	1	0						0	2	3	2900	39	0
1	3	3	2	2	1	3	1	1	1	4	1	0	0	0	0	0	0	0	0	0	0	0	0	0	1	2	1	2	1	2	0	0	0	1	1	3	3200	39	0
1	2	1	2	2	1	4	2	2	1	1	1	0	0	0	0	0	0	1	0	0	0	0	0	0	1	2	1	2	2	1	1	0	1	1	2	3	3100	37	0
1	4	3	1	1	1	1	5	1	2	3	3	1	1	0	0	0	0	1	1	1	1	1	1	1	0	1	3	2	1	1	1	0	0	0	1	3	2500	37	0
1	3	3	2	2	1	3	3	1	1	2	1	0	0	0	0	0	0	1	0	0	0	0	0	0	1	2	1	2	1	1	0	1	0	1	2	3	2800	37	0
1	3	3	3	1	1	1	2	1	1	1	1	0	0	0	0	0	0	0	0	0	0	0	0	0	1	2	1	0						1	2	3	2800	37	0
1	2	2	2	1	1	2	0	1	1	2	1	0	0	0	0	0	0	0	0	0	0	0	0	0	1	1	1	2	1	1	1	0	0	0	1	3	2200	36	1
1	2	1	2	2	1	3	5	1	1	4	1	1	1	0	0	0	0	1	0	1	0	0	1	1	1	2	2	0						0	2	3	3000	40	0
1	3	2	3	1	1	1	1	2	2	2	2	1	1	0	0	0	0	1	0	1	1	1	1	1	0	2	1	0						0	2	3	2800	39	0
1	2	1	2	1	1	3	2	1	1	1	1	0	0	0	0	0	0	1	0	0	0	0	0	0	1	2	1	0						1	2	2	2600	37	1
1	3	3	2	2	1	3	5	1	3	4	2	1	1	1	1	1	1	1	1	1	1	1	1	1	0	2	3	2	1	1	1	0	1	1	2	3	2900	39	0
1	3	3	2	2	1	1	5	2	1	2	1	1	1	0	0	0	0	1	0	1	0	0	1	0	1	1	2	0						0	1	3	2500	38	0
1	3	3	2	1	1	1	2	2	1	1	1	0	0	0	0	0	0	0	0	0	0	0	0	0	1	2	1	2	1	1	0	0	0	0	2	3	3200	39	0
1	1	1	2	1	1	3	2	1	1	1	1	0	0	0	0	0	0	1	0	0	0	0	0	0	1	2	1	0						0	3	2	2450	35	1
1	3	3	2	1	1	3	0	1	2	2	3	1	0	0	0	0	0	1	1	1	1	1	1	1	0	3	1	0						1	3	2	2200	36	1
1	2	1	2	1	1	4	1	1	2	2	3	1	0	0	0	0	0	1	1	1	1	1	1	1	0	1	1	0						1	1	3	2500	40	0
1	2	3	2	1	1	4	4	1	1	3	1	1	0	0	0	0	0	1	0	0	0	0	0	0	1	2	1	0						0	3	3	3000	39	0
1	2	3	2	1	1	2	0	1	1	1	1	0	0	0	0	0	0	0	0	0	0	0	0	0	1	2	1	0						0	2	2	2500	36	1
1	3	1	2	2	1	2	1	1	2	3	1	1	1	0	1	0	0	1	0	1	1	0	0	1	0	2	2	0						1	2	3	2500	40	0
1	2	2	1	1	1	2	2	2	2	2	3	1	1	0	0	0	0	1	0	1	1	1	1	1	0	2	2	0						0	3	3	3000	40	0
1	3	3	2	2	1	3	4	1	1	1	1	1	0	0	0	0	0	1	0	0	0	0	0	0	1	3	2	0						1	3	3	2300	39	1
1	2	3	2	2	1	4	1	2	2	3	3	1	1	0	0	0	0	1	1	1	1	1	1	1	0	2	1	0						1	1	3	2600	39	0
1	3	1	2	2	1	1	2	2	1	1	1	0	0	0	0	0	0	0	0	0	0	0	0	0	1	2	1	2	1	1	0	0	0	0	2	3	3300	39	0
1	3	3	2	1	1	3	2	1	1	1	1	0	0	0	0	0	0	1	0	0	0	0	0	0	1	3	1	0						0	1	3	3000	38	0
1	2	2	1	1	1	3	0	1	1	2	1	1	0	0	0	0	0	0	0	0	0	0	0	0	1	1	1	2	2	3	0	0	0	1	3	2	2300	39	1
1	2	1	2	1	1	1	0	1	2	2	1	1	0	0	0	0	0	1	0	1	1	0	1	1	1	2	3	2	1	1	0	1	0	0	2	1		19	1
1	2	3	3	2	1	3	3	1	1	2	1	0	0	0	0	0	0	1	0	0	0	0	0	0	1	2	1	0						0	3	3	2600	40	0
1	3	3	2	2	1	2	1	1	2	4	2	1	0	0	0	0	0	1	1	1	1	1	1	1	0	2	2	0						1	2	3	2950	40	0
1	3	3	2	1	1	2	1	1	1	3	1	0	0	0	0	0	0	0	0	0	0	0	0	0	1	2	1	0						0	2	3	2800	39	0
1	4	3	2	2	1	2	2	2	3	3	3	1	1	1	0	0	1	1	1	1	1	1	1	1	0	2	1	0						0	2	3	3000	39	0
1	2	3	2	2	1	1	1	1	2	2	2	1	1	0	1	0	0	1	0	1	1	1	1	1	0	2	1	2	1	1	0	1	0	0	2	2	2500	34	1
1	5	3	2	1	1	3	2	1	2	3	3	1	1	0	0	0	0	1	1	0	1	1	1	1	0	3	3	2	1	1	1	0	1	1	3	3	2000	34	1
1	2	3	2	2	1	3	2	1	1	1	1	0	0	0	0	0	0	1	0	0	0	0	0	0	1	3	1	2	1	2	0	1	0	1	1	3	3000	38	0
1	2	3	3	2	1	4	3	1	1	3	1	1	1	0	0	0	0	1	0	1	0	1	1	1	1	1	1	0						0	1	3	3000	40	0
1	2	3	2	1	1	3	1	1	2	4	3	1	0	0	0	0	0	1	1	1	1	1	1	1	0	2	2	0						0	2	3	2700	40	0
1	2	3	2	2	1	2	1	1	1	3	1	0	0	0	0	0	0	0	0	0	0	0	0	0	1	2	1	0						1	2	3	2500	39	0
1	2	1	2	1	1	1	0	2	2	2	1	1	1	0	0	0	0	1	0	1	0	1	1	1	0	2	2	0						0	2	3	2800	40	0
1	1	1	2	1	1	3	3	1	2	3	2	1	1	0	0	0	0	1	1	1	1	1	1	1	0	2	2	0						0	2	3	2550	39	0
1	3	2	2	2	1	3	4	1	1	3	1	0	1	0	0	0	0	1	0	1	1	0	1	1	1	2	2	0						0	2	3	2600	40	0
1	2	1	1	2	1	2	1	1	2	2	1	1	1	1	0	0	1	1	0	1	1	0	0	1	0	2	1	2	1	3	1	0	0	1	2	3	3200	38	0
1	3	3	1	1	1	1	2	1	1	1	1	0	0	0	0	0	0	1	0	0	0	0	0	0	1	2	1	2	1	2	0	1	0	1	2	3	2400	38	1
1	3	3	3	2	1	2	0	2	2	2	2	1	1	0	0	0	0	1	0	1	1	1	1	1	0	2	1	0						1	2	3	3000	39	0
1	3	1	2	1	1	3	1	1	1	3	1	0	0	0	0	0	0	0	0	0	0	0	0	0	1	1	1	2	1	3	1	0	1	0	1	3	3000	40	0
1	4	3	2	1	1	3	2	1	2	3	3	1	1	0	0	0	0	1	0	1	1	1	1	1	0	2	3	0						0	2	3	2600	39	0
1	3	2	2	1	1	2	4	1	3	2	3	1	1	1	0	0	1	1	0	1	1	1	1	1	0	2	1	0						1	2	3	2500	38	0
1	3	3	2	2	1	4	0	1	2	2	3	1	1	0	0	0	0	1	1	1	1	1	1	1	0	2	1	0						1	3	2	2750	38	0
1	3	3	3	1	1	1	2	2	1	1	1	0	0	0	0	0	0	1	0	0	0	0	0	0	1	2	1	2	2	3	1	0	1	0	2	3	2700	39	0
1	2	1	3	2	1	3	1	1	2	4	2	1	1	0	0	0	0	1	1	1	1	1	1	1	0	2	3	0						1	2	3	2900	39	0
1	3	3	2	2	1	3	1	1	1	4	1	0	0	0	0	0	0	0	0	0	0	0	0	0	1	1	1	2	1	3	1	0	1	0	1	3	3500	40	0
1	2	3	2	1	1	3	3	1	3	3	3	1	1	1	1	0	1	1	1	1	1	1	1	1	0	2	1	0						0	2	3	2500	38	0
1	3	3	2	2	1	1	1	2	2	4	3	1	0	0	0	0	0	1	0	1	1	1	1	1	0	2	2	2	2	3	1	0	1	1	2	3	3000	38	0
1	2	1	2	2	1	2	1	1	2	2	3	1	1	0	1	0	0	1	1	1	1	1	1	1	0	3	1	2	1	1	0	0	0	1	1	3	3200	38	0
1	2	3	3	2	1	2	1	1	2	2	1	1	1	1	0	0	1	1	0	1	1	0	0	1	0	1	1	0						1	1	3	3000	40	0
1	5	3	2	2	1	3	2	1	1	1	1	0	0	0	0	0	0	1	0	0	0	0	0	0	1	3	1	0						0	3	3	3000	39	0
1	5	3	2	1	1	2	2	1	2	1	3	1	1	0	0	0	0	1	1	1	0	1	1	1	0	2	2	0						1	3	3	2000	36	1
1	3	3	3	1	1	1	4	2	1	3	1	1	1	0	0	0	0	1	0	1	0	1	0	1	1	2	2	0						0	2	1	2550	37	0
1	3	3	2	1	1	3	0	1	1	1	1	0	0	0	0	0	0	0	0	0	0	0	0	0	1	2	1	2	1	2	0	1	0	0	1	2	2200	29	1
1	3	3	2	2	1	3	1	1	1	3	1	0	0	0	0	0	0	1	0	0	0	0	0	0	1	2	1	2	1	3	1	0	1	1	2	3	3500	40	0
1	2	2	2	2	1	1	0	2	2	2	2	1	1	0	0	0	0	1	0	1	1	1	1	1	0	2	1	0						1	2	3	3000	37	0
1	4	3	2	2	1	3	2	1	2	3	1	1	1	0	0	0	0	1	0	1	1	1	1	1	0	2	3	2	1	1	1	0	1	0	2	3	3250	37	0
1	1	1	2	2	1	3	1	1	2	3	3	1	0	0	0	0	0	1	1	1	1	1	1	1	0	2	2	2	1	3	0	1	0	1	2	3	2500	39	0
1	2	1	3	2	1	2	2	1	1	1	1	0	0	0	0	0	0	1	0	0	0	0	0	0	1	2	1	0						0	2	3	2800	39	0
1	2	1	2	2	1	4	3	1	1	2	1	1	1	0	0	0	0	1	0	1	0	1	1	1	1	2	3	2	1	1	0	0	1	1	3	3	3100	38	0
1	3	2	2	1	1	3	1	1	2	2	3	1	1	0	0	0	0	1	0	1	1	1	1	1	0	3	1	1	1	3	1	0	1	0	2	3	2500	37	0
1	3	3	2	1	1	1	2	2	2	3	2	1	1	0	0	0	1	1	0	1	1	1	0	1	0	2	2	2	2	3	1	0	1	0	2	3	2800	37	0
1	3	3	2	1	1	1	4	1	1	2	1	1	0	0	0	0	0	1	0	1	0	0	0	1	1	2	2	2	1	3	0	0	0	0	2	3	3300	39	0
1	3	3	1	1	1	2	4	1	2	4	3	1	1	0	0	1	0	1	1	1	1	1	1	1	0	2	3	2	1	3	1	0	1	0	3	2	3100	37	0
1	3	1	2	2	1	3	1	1	1	3	1	1	1	0	0	0	0	1	0	1	0	1	1	0	1	1	2	2	1	3	1	0	1	1	3	3	3450	40	0
1	3	3	2	2	1	3	1	1	1	2	1	0	1	0	0	0	0	1	0	1	0	1	1	1	1	2	2	0						0	3	3	3000	40	0
1	3	3	2	2	1	3	2	1	1	2	1	0	0	0	0	0	0	1	0	0	0	0	0	0	1	2	1	2	1	2	0	1	0	0	3	3	2900	38	0
1	4	3	2	2	1	3	2	1	1	1	1	0	0	0	0	0	0	1	0	0	0	0	0	0	1	2	1	2	3	3	1	0	1	1	2	3	3000	39	0
1	2	3	2	2	1	2	1	1	2	3	3	1	1	1	1	0	1	1	0	1	1	1	1	1	0	1	1	0						1	3	3	3000	39	0
1	2	1	2	1	1	2	0	1	2	3	1	1	1	0	0	0	0	1	0	1	0	1	1	1	0	3	2	2	1	3	0	0	0	0	3	3	3250	40	0
1	2	1	2	2	1	2	0	1	2	2	3	1	1	0	1	0	0	1	1	1	1	1	1	1	0	2	1	2	1	3	1	0	1	0	1	3	3300	40	0
1	2	3	2	1	1	4	1	1	1	2	1	1	1	0	0	0	0	1	0	1	0	0	1	1	1	1	2	2	1	1	0	0	1	0	1	3	3200	39	0
1	2	1	2	1	1	1	2	1	1	1	1	0	0	0	0	0	0	1	0	0	0	0	0	0	1	1	1	2	2	3	0	1	0	0	1	3	3100	38	0
1	3	1	2	1	1	3	4	1	2	3	2	1	0	0	0	0	1	1	0	0	1	1	0	1	0	1	3	2	3	3	0	1	0	0	1	2	3000	38	1
1	4	1	2	2	1	4	2	1	1	2	1	1	0	0	0	0	0	1	0	0	0	0	0	0	1	1	1	0						1	3	3	3000	40	0
1	2	1	2	1	1	3	3	1	3	3	3	1	1	1	1	0	1	1	1	1	1	1	1	1	0	1	1	2	2	3	0	1	0	0	1	3	3000	39	0
1	2	1	2	1	1	2	4	1	1	1	1	1	1	0	0	0	0	1	0	1	0	1	0	1	1	1	2	2	2	3	0	1	0	0	1	3	3500	39	0
1	2	3	2	2	1	4	4	1	2	4	2	1	1	1	0	1	1	1	1	1	1	1	1	1	0	1	3	0						0	3	3	2500	40	0
1	2	1	3	1	1	2	3	1	1	2	1	1	0	0	0	0	0	1	0	0	0	0	0	0	1	2	2	0						1	2	3	3000	38	0
1	2	3	2	2	1	2	3	1	1	2	1	1	0	0	0	0	0	1	0	1	0	1	1	1	1	2	1	0						0	3	3	3000	40	0
1	3	3	2	1	1	2	0	1	2	2	2	1	1	0	0	0	0	1	1	1	1	1	1	1	0	1	1	0						0	1	3	3000	40	0
1	3	3	2	1	1	1	1	1	2	3	2	1	1	0	0	0	1	1	0	1	1	1	0	1	0	1	2	0						1	1	3	3000	40	0
1	3	3	2	1	1	1	2	1	1	1	1	0	0	0	0	0	0	1	0	0	0	0	0	0	1	1	1	2	2	3	1	0	1	1	1	3	3100	40	0
1	3	3	2	1	2	4	3	1	1	1	1	0	0	0	0	0	0	1	0	1	0	0	0	0	1	2	2	1	2	3	1	0	1	1	2	3	3500	39	0
1	3	1	2	1	1	2	1	1	2	2	3	1	1	0	0	0	0	1	0	1	1	1	1	1	0	2	1	2	3	1	0	1	0	0	2	3	2000	35	1
1	2	3	1	1	1	2	2	1	1	2	1	0	0	0	0	0	0	1	0	0	0	0	0	0	1	2	1	2	2	2	0	1	0	0	2	3	3000	40	0
1	3	3	2	2	1	2	2	1	2	2	3	1	1	0	0	0	0	1	1	1	1	1	1	1	0	2	3	2	3	3	1	0	1	0	2	2	2800	40	0
1	3	3	2	1	1	2	2	1	1	2	1	0	0	0	0	0	0	1	0	0	0	0	0	0	1	2	1	0						1	3	3	3000	40	0
1	3	3	2	2	1	2	5	1	2	2	1	1	1	0	1	0	0	1	0	1	1	0	1	1	0	2	2	0						0	3	3	2500	38	0
1	2	2	2	1	1	4	0	2	2	2	3	1	1	0	0	0	0	1	1	1	1	1	1	1	0	2	1	0						0	2	3	2800	40	0
1	3	3	2	2	1	3	0	1	2	2	2	1	1	0	1	0	0	1	1	1	1	1	1	1	0	2	1	2	1	1	1	0	1	0	2	3	3200	38	0
1	2	1	2	2	1	2	5	1	1	2	1	1	1	0	0	0	0	1	0	1	0	1	1	0	1	3	2	0						0	2	3	3000	40	0
1	3	3	1	1	2	3	2	1	1	2	1	1	1	0	0	0	0	1	0	1	0	1	1	1	1	2	2	0						1	2	3	2700	38	0
1	2	3	1	2	2	3	3	1	2	2	2	1	1	0	0	0	1	1	0	1	1	1	1	1	0	2	2	2	3	3	1	0	1	1	2	3	2500	40	0
1	2	1	2	2	1	2	3	1	2	4	3	1	1	1	1	1	1	1	1	1	1	1	1	1	0	2	3	0						0	2	3	3000	40	0
1	2	1	2	2	1	4	5	1	1	1	1	1	0	0	0	0	0	1	0	0	0	0	0	0	1	2	2	0						1	1	3	2500	38	0
1	2	3	2	2	1	3	1	1	2	3	3	1	1	0	0	0	0	1	1	1	1	1	1	1	0	1	2	0						1	3	3	2500	39	0
1	3	3	2	2	1	3	2	1	2	2	2	1	1	0	0	0	0	1	1	1	1	1	1	1	0	1	3	0						1	2	3	2900	40	0
1	3	1	2	2	1	1	1	1	2	2	3	1	1	1	0	0	1	1	0	1	1	1	0	1	0	1	1	0						0	1	3	2500	38	0
1	3	2	2	2	1	1	3	1	1	3	1	0	0	0	0	0	0	1	0	0	0	0	0	0	1	1	1	0						1	1	2	2600	37	0
1	3	3	2	2	1	1	5	1	1	4	1	1	1	0	0	0	0	1	0	1	0	0	1	1	1	1	2	0						0	1	3	2500	37	0
1	2	3	2	1	1	1	0	2	2	2	2	1	1	0	0	0	0	1	1	1	1	1	1	1	0	3	1	2	1	2	0	0	0	0	2	3	3300	40	0
1	4	3	2	2	1	1	5	1	1	4	1	0	0	0	0	0	0	1	0	1	1	1	0	1	1	2	2	0						1	3	3	3000	40	0
1	4	3	2	2	1	3	3	1	1	1	1	1	1	0	0	0	0	1	0	0	0	0	1	1	1	1	2	0						1	1	3	2500	37	0
1	2	2	2	2	1	2	2	1	2	4	2	1	1	0	0	0	1	1	0	1	0	1	1	1	0	2	2	1	3	3	1	0	0	0	2	3	3100	39	0
1	3	3	2	1	1	1	3	1	1	3	1	0	0	0	0	0	0	1	0	0	0	0	0	0	1	1	1	2	1	3	0	0	0	0	1	3	3200	39	0
1	2	1	2	2	2	1	0	1	2	2	2	1	1	0	1	0	0	1	0	1	1	1	0	1	0	2	2	0						1	2	1	2800	39	0
1	2	1	3	1	1	2	2	2	2	2	2	1	1	1	1	0	1	1	0	1	1	0	1	1	0	2	1	0						0	1	3	3000	39	0
1	4	3	2	2	1	2	2	1	1	4	1	1	1	0	0	0	0	1	0	1	0	1	1	0	1	2	2	2	1	2	1	0	1	1	2	3	3000	40	0
1	2	1	2	1	1	2	1	1	2	2	2	1	1	0	0	0	0	1	0	1	1	1	1	1	0	2	1	1	1	2	1	0	1	1	2	3	2300	40	1
1	2	1	2	2	2	1	2	1	2	3	3	1	1	0	0	0	0	1	1	1	1	1	1	1	0	2	2	2	2	2	1	0	1	0	2	3	3000	38	0
1	1	1	2	2	1	1	2	1	1	1	1	0	0	0	0	0	0	1	0	0	0	0	0	0	1	1	1	2	3	2	1	0	0	1	1	3	2500	38	0
1	1	1	2	2	1	3	0	1	1	1	1	0	0	0	0	0	0	1	0	0	0	0	0	0	1	2	2	0						1	2	1		21	1
1	2	3	2	1	1	3	2	1	1	1	1	0	0	0	0	0	0	1	0	0	0	0	0	0	1	1	1	0						0	1	3	3000	37	0
1	2	1	2	2	2	1	0	1	1	1	1	0	0	0	0	0	0	0	0	0	0	0	0	0	1	2	2	2	1	3	0	1	0	1	2	3	2200	37	1
1	3	3	1	1	2	1	2	2	1	1	1	0	0	0	0	0	0	1	0	0	0	0	0	0	1	2	1	2	3	3	1	0	1	0	2	3	3500	40	0
1	3	3	1	1	2	1	3	1	2	2	3	1	1	0	1	0	0	1	1	1	1	1	0	1	0	2	2	2	1	3	1	0	1	1	2	1	3100	40	0
1	3	2	1	2	1	3	4	1	2	4	3	1	1	1	0	1	1	1	1	1	1	1	0	1	0	2	3	0						0	2	3	2000	34	1
1	3	3	2	1	1	1	0	2	2	3	1	1	1	0	0	0	1	1	0	1	0	0	1	1	0	2	3	2	3	2	1	0	1	0	2	3	2800	38	0
1	3	3	2	1	1	3	3	1	1	3	1	0	0	0	0	0	0	1	0	0	0	0	0	0	1	2	1	2	1	1	1	0	1	1	2	3	3000	40	0
1	2	1	2	2	1	1	1	2	2	3	1	1	1	1	0	0	0	1	0	1	1	1	1	1	0	2	1	2	3	3	1	0	1	0	2	3	3000	40	0
1	2	1	1	2	1	1	1	1	2	2	2	1	1	0	0	0	0	1	0	1	1	1	1	1	0	2	1	2	2	3	1	0	1	0	2	3	3000	40	0
1	2	2	1	1	1	3	0	1	2	2	2	1	0	0	0	0	0	1	1	1	1	1	1	1	0	3	1	0						0	3	2	2100	30	1
1	2	1	2	1	1	1	2	1	2	4	3	1	1	0	0	0	0	1	1	1	1	1	1	1	0	2	3	2	1	3	0	1	0	0	2	3	3000	40	0
1	3	3	1	1	1	4	0	2	2	2	3	1	1	0	0	0	0	1	1	1	1	1	1	1	0	2	1	2	2	3	1	0	1	0	2	3	3000	38	0
1	2	3	1	2	1	3	1	1	1	2	1	0	0	0	0	0	0	1	0	0	0	0	0	0	1	2	1	2	1	3	1	0	0	1	2	2	3000	38	0
1	2	1	2	1	1	2	2	1	1	1	1	0	0	0	0	0	0	1	0	0	0	0	0	0	1	3	1	0						1	2	3	3000	37	0
1	3	3	2	2	1	2	5	1	1	4	1	1	0	0	0	0	0	1	0	1	1	0	0	1	1	2	2	2	3	3	1	0	1	0	2	3	3200	38	0
1	4	3	2	1	1	3	1	1	1	3	1	0	0	0	0	0	0	1	0	0	0	0	0	0	1	2	1	0						1	2	3	2800	38	0
1	2	3	2	2	2	3	3	1	2	2	3	1	1	0	0	0	0	1	1	1	1	1	1	1	0	2	2	2	1	1	0	0	1	0	2	3	3500	39	0
1	2	1	2	2	2	2	1	1	2	2	2	1	1	0	1	0	0	1	0	1	1	1	0	1	0	2	2	0						1	2	2	2500	32	1
1	2	1	2	1	1	2	5	1	3	4	2	1	1	1	1	1	1	1	1	1	1	0	1	1	0	2	3	2	1	3	0	1	0	1	2	3	3200	40	0
1	4	3	2	2	2	3	1	1	2	3	2	1	1	0	1	0	0	1	0	1	0	1	0	1	0	2	2	0						0	2	3	2200	35	1
1	2	3	2	2	2	3	2	1	1	3	1	1	1	0	0	0	0	1	0	1	0	1	0	0	1	1	3	0						1	1	3	2500	39	0
1	3	1	2	1	1	2	2	1	1	1	1	0	0	0	0	0	0	1	0	0	0	0	0	0	1	2	1	0						0	2	3	2800	40	1
1	5	1	2	1	1	1	2	1	2	2	3	1	1	1	0	0	0	1	0	1	1	1	1	1	0	2	1	0						1	2	3	2300	33	1
1	2	1	2	2	1	3	1	1	1	2	1	0	1	0	0	0	0	0	0	0	0	0	0	0	1	2	1	0						1	2	3	2700	39	0
1	1	1	2	2	1	2	2	1	1	1	1	0	0	0	0	0	0	1	0	0	0	0	0	0	1	2	1	0						0	2	3	3000	38	0
1	3	2	2	2	1	3	2	1	1	1	1	0	0	0	0	0	0	1	0	0	0	0	0	0	1	2	1	0						1	2	2	3000	40	0
1	2	1	2	1	1	4	1	1	1	1	1	0	0	0	0	0	0	1	0	0	0	0	0	0	1	2	2	2	1	3	1	0	1	0	2	2	2000	36	1
1	2	3	2	2	1	2	2	1	1	1	1	0	0	0	0	0	0	1	0	0	0	0	0	0	1	2	1	0						1	2	3	2950	40	0
1	4	3	2	1	1	2	0	1	1	2	1	1	1	0	0	0	0	1	0	1	0	1	0	1	1	2	2	1	1	3	0	0	0	0	2	3	2000	32	1
1	2	2	2	2	1	2	2	2	1	1	1	0	0	0	0	0	0	1	0	0	0	0	0	0	1	2	1	2	1	1	0	1	0	1	2	3	3500	40	0
1	2	2	2	1	1	1	5	1	1	1	1	0	0	0	0	0	0	0	0	0	0	0	0	0	1	2	2	2	1	2	0	0	0	1	2	2	3000	31	1
1	2	1	3	1	1	3	3	1	2	2	1	1	1	0	0	0	0	1	0	1	1	1	0	1	0	2	2	2	1	3	1	0	1	1	2	3	2700	37	0
1	4	3	2	1	1	3	5	1	1	2	1	1	1	0	0	0	0	1	0	1	1	1	0	0	1	2	2	0						1	2	3	3000	40	0
1	2	1	1	1	1	3	1	1	1	2	1	1	0	0	0	0	0	1	0	1	0	1	0	1	1	2	3	0						1	2	2	2600	31	1
1	2	3	2	2	1	3	5	1	1	1	1	0	0	0	0	0	0	1	0	1	0	0	0	0	1	2	2	2	1	2	1	0	1	1	2	3	3000	37	0
1	2	2	2	2	1	1	5	1	1	2	1	0	1	0	0	0	0	1	0	1	0	1	0	1	1	2	2	2	1	3	0	1	0	0	2	3	2900	40	0
1	3	1	1	2	1	1	1	1	2	2	3	1	1	0	1	0	0	1	0	1	1	0	1	1	0	2	2	2	2	3	1	0	0	0	2	3	3000	40	0
1	3	2	3	2	1	1	0	2	2	2	3	1	1	0	1	0	0	1	0	1	1	1	1	1	0	2	1	2	2	3	1	0	1	1	2	3	3000	40	0
1	2	1	2	2	1	1	1	1	2	3	3	1	0	0	0	0	1	1	0	1	1	1	0	1	0	2	2	2	2	2	1	0	1	0	2	2	3000	37	0
1	3	3	1	2	1	1	2	1	1	3	1	1	1	0	0	0	0	1	0	1	0	1	0	0	1	2	2	0						1	2	3	2500	39	0
1	4	3	2	2	1	3	1	1	2	2	2	1	1	0	0	0	0	1	1	1	1	1	1	1	0	2	1	0						0	2	2	2500	31	1
1	3	3	2	2	1	1	2	1	1	1	1	0	0	0	0	0	0	1	0	0	0	0	0	0	1	2	1	2	3	3	1	0	1	1	2	3	3200	38	0
1	3	3	2	2	1	3	1	1	2	3	2	1	1	0	0	0	0	1	1	1	1	1	1	1	0	2	2	0						1	2	3	3000	37	0
1	2	1	1	2	1	1	2	2	1	1	1	0	0	0	0	0	0	1	0	0	0	0	0	0	1	2	1	0						0	3	3	2500	40	0
1	2	3	1	1	1	3	2	1	2	3	3	1	1	0	1	0	0	1	1	1	0	1	1	1	0	2	3	2	1	3	0	1	0	1	2	3	3100	40	0
1	2	1	2	2	1	2	3	1	2	2	3	1	1	0	0	0	0	1	1	1	1	1	1	1	0	1	3	2	1	1	1	0	1	1	1	2	2500	40	0
1	3	3	2	1	1	3	1	1	2	2	1	1	1	0	0	0	0	1	0	1	1	1	0	1	0	1	2	0						0	1	3	2500	39	0
1	3	3	2	1	1	1	0	1	2	2	3	1	1	0	0	0	0	1	1	1	1	1	1	1	0	2	1	2	2	2	1	0	1	1	1	3	3000	40	0
1	2	3	2	1	1	2	0	1	2	2	1	1	1	1	0	0	1	1	0	1	1	0	1	1	0	2	1	0						1	1	3	2500	38	0
1	3	3	2	2	1	1	0	2	2	1	1	1	1	0	1	0	1	1	0	1	1	1	0	1	0	1	2	2	2	3	1	0	1	1	1	3	3000	39	0
1	3	3	2	1	1	2	3	1	1	1	1	0	0	0	0	0	0	1	0	0	0	0	0	0	1	2	1	0						0	1	3	2800	38	0
1	3	1	2	1	2	2	3	1	2	2	3	1	1	0	0	0	0	1	0	1	1	1	1	1	0	2	2	2	1	2	1	0	1	1	2	3	3000	38	0
1	2	3	2	1	2	3	3	1	1	4	1	1	1	0	0	0	0	1	0	1	1	1	0	1	1	2	2	2	3	3	1	0	1	1	2	3	2500	40	0
1	2	1	2	2	2	2	2	1	1	1	1	0	0	0	0	0	0	1	0	0	0	0	0	0	1	2	1	2	1	3	0	0	0	0	2	2	2600	40	0
1	2	2	1	2	2	1	2	1	1	1	1	0	0	0	0	0	0	1	0	0	0	0	0	0	1	3	1	0						0	3	3	3000	38	0
1	2	1	1	1	2	2	4	1	1	3	1	1	0	0	0	0	0	1	0	1	0	1	0	1	1	2	3	0						1	2	3	2900	38	0
1	2	1	2	1	1	1	2	1	1	1	1	0	0	0	0	0	0	1	0	0	0	0	0	0	1	1	1	2	1	2	1	0	1	0	1	3	3500	40	0
1	2	3	2	1	1	1	3	1	2	3	3	1	1	0	0	0	0	1	1	1	1	1	0	1	0	1	3	2	1	3	1	0	0	1	1	3	3000	39	0
1	2	1	2	1	1	2	4	2	1	2	1	1	1	0	0	0	0	1	0	1	0	1	0	1	1	2	2	0						1	3	3	2900	38	0
1	2	1	2	2	1	1	2	1	2	4	2	1	1	0	0	0	0	1	1	1	1	1	1	1	0	2	2	2	3	3	1	0	1	0	2	2	3000	40	0
1	1	1	2	1	1	2	2	1	1	1	1	0	0	0	0	0	0	1	0	0	0	0	0	0	1	2	1	0						1	2	3	2600	38	0
1	2	3	2	2	1	2	0	1	2	2	2	1	1	1	1	1	0	1	0	1	1	0	1	1	0	2	1	0						0	3	3	2900	40	0
1	2	3	2	2	1	2	1	2	2	3	3	1	0	0	0	0	0	1	1	1	1	1	1	1	0	2	2	2	3	3	1	0	0	0	3	3	3000	39	0
1	2	1	2	1	1	3	4	1	3	2	3	1	1	0	0	0	0	1	0	1	1	1	0	1	0	1	2	0						1	1	3	2950	38	0
2	3	1	2	1	3	4	2	1	1	1	1	1	1	0	0	0	0	1	0	1	0	1	0	0	1	2	1	1	1	3	0	1	0	1	2	3	3000	40	0
2	2	3	2	1	3	4	1	1	2	2	3	1	1	0	1	0	0	1	0	1	1	1	1	1	0	2	1	0						0	2	3	2700	39	0
2	2	1	2	1	3	4	2	1	1	1	1	0	0	0	0	0	0	1	0	0	0	0	0	0	1	2	1	2	3	3	1	0	1	1	2	3	3100	39	0
2	2	2	2	1	3	4	4	1	1	1	1	1	1	0	0	0	0	1	0	1	0	0	0	1	1	2	2	0						1	2	3	2600	38	0
2	3	3	2	1	3	4	0	1	2	1	2	1	1	0	1	0	1	1	0	1	1	1	1	1	0	2	1	0						0	2	3	2700	40	0
2	2	3	2	2	3	2	2	1	1	1	1	0	0	0	0	0	0	1	0	0	0	0	0	0	1	2	1	0						1	2	2	2500	32	1
2	3	3	2	1	2	4	0	1	2	2	2	1	1	0	0	0	0	1	1	1	1	1	1	1	0	2	1	2	1	3	1	0	1	0	3	2	3300	39	0
2	4	3	2	2	3	4	4	1	1	1	1	1	0	0	0	0	0	1	0	0	0	0	0	0	1	2	2	2	3	1	1	0	1	0	3	3	3500	38	0
2	2	1	2	2	3	4	4	1	3	2	3	1	1	0	0	0	0	1	0	1	1	1	1	1	0	2	2	0						1	3	3	2850	38	0
2	2	3	2	1	2	3	4	1	1	4	1	1	1	0	0	0	0	1	0	1	1	1	0	1	1	2	2	0						1	2	3	2800	37	0
2	5	3	2	2	1	1	1	1	2	2	2	1	1	0	0	0	0	1	1	1	1	1	1	1	0	2	1	0						0	2	3	3000	37	0
2	2	3	2	2	3	4	2	1	2	4	3	1	1	0	0	0	0	1	1	1	1	1	0	1	0	2	2	0						0	2	2	1700	32	1
2	2	1	2	2	3	4	0	2	2	2	3	1	1	0	0	1	0	1	0	1	1	1	1	1	0	2	1	0						0	3	3	3000	37	0
2	3	3	1	1	3	4	3	1	3	2	2	1	1	1	1	0	0	1	0	1	1	1	1	1	0	2	1	0						1	3	3	2500	38	0
2	3	3	2	2	3	4	4	1	2	3	3	1	1	0	0	0	0	1	1	1	1	1	1	1	0	2	3	2	1	2	1	0	1	0	2	3	3000	40	0
2	3	3	1	1	2	3	1	1	1	1	1	0	0	0	0	0	0	1	0	0	0	0	0	0	1	2	2	0						0	3	2	2500	36	1
2	2	1	2	1	3	4	3	1	2	2	3	1	1	0	0	0	0	1	1	1	1	1	1	1	0	1	2	2	1	1	1	0	1	1	3	3	3500	40	0
2	2	2	2	1	3	4	2	1	2	3	1	1	1	0	0	0	0	1	0	1	1	1	1	1	0	1	3	2	1	1	1	0	1	0	1	2	2700	38	0
2	2	1	2	1	1	1	5	1	1	2	1	1	1	0	0	0	0	1	0	1	0	1	0	0	1	2	2	0						0	3	3	3000	38	0
2	2	1	2	1	3	4	0	1	2	2	3	1	1	0	0	0	0	1	1	1	1	1	1	1	0	2	1	0						1	2	3	3000	38	0
2	2	2	2	1	3	4	4	1	2	3	1	1	1	0	0	0	1	1	0	1	1	1	0	1	0	2	2	0						0	3	2	2300	28	1
2	3	3	2	1	3	4	1	1	2	2	2	1	1	0	0	1	0	1	0	1	1	1	1	1	0	2	1	2	1	3	1	0	1	1	3	3	3200	39	0
2	3	1	2	1	3	4	2	1	2	2	1	1	1	0	0	0	0	1	0	1	1	1	1	1	0	2	1	2	2	1	1	0	0	1	2	3	3000	37	0
2	4	3	2	1	2	3	3	1	2	2	3	1	1	0	0	0	0	1	1	1	1	1	1	1	0	2	1	2	2	3	0	1	0	0	2	3	3000	40	0
2	4	3	2	1	3	4	2	1	2	2	1	1	1	0	1	0	0	1	0	1	1	1	1	1	0	2	2	0						0	2	3	3000	38	0
2	2	1	2	1	2	3	4	1	1	2	1	1	0	0	0	0	0	1	0	0	0	0	0	0	1	2	1	0						1	3	2	3000	38	0
2	4	3	2	1	1	1	3	1	2	1	3	1	1	0	0	0	0	1	1	1	1	1	1	1	0	2	2	2	1	1	0	0	1	1	3	3	3200	38	0
2	2	3	2	1	1	1	5	2	1	1	1	0	0	0	0	0	0	1	0	1	0	1	0	0	1	2	1	0						0	3	3	2900	37	0
2	4	3	2	1	3	4	1	1	2	1	2	1	0	0	0	0	0	1	1	1	0	1	0	1	0	2	1	0						1	3	2	2250	26	1
2	3	3	1	1	3	4	4	1	1	2	1	1	0	0	0	0	0	1	0	0	0	0	0	0	1	2	1	0						0	3	2	2600	25	1
2	4	3	2	1	3	2	2	1	1	1	1	1	0	0	0	0	0	1	0	0	0	0	0	1	1	2	2	0						0	3	2	2600	30	1
2	2	2	1	1	3	4	3	1	3	2	2	1	1	1	0	0	0	1	1	1	1	1	0	1	0	2	1	0						0	3	2	1600	27	1
2	3	1	1	2	3	4	0	1	2	2	3	1	1	0	0	0	0	1	1	0	1	1	1	1	0	2	1	2	1	3	0	1	0	1	3	2	2500	33	1
2	2	1	2	1	3	4	4	1	2	2	1	1	1	0	0	0	0	1	1	1	1	1	1	1	0	3	2	0						0	3	2	1850	23	1
2	2	2	2	1	3	4	0	2	2	2	3	1	0	0	0	0	0	1	1	1	1	1	0	1	0	3	1	2	1	2	1	0	1	1	3	2	2500	25	1
2	3	3	2	1	3	4	2	1	1	2	1	1	1	0	0	0	0	1	0	1	0	1	0	1	1	2	2	0						1	3	2	2600	32	1
2	3	3	1	2	3	4	0	1	1	1	1	1	0	0	0	0	0	0	0	0	0	0	0	0	1	3	2	0						0	3	2	2600	28	1
2	3	3	2	1	3	4	5	1	1	2	1	1	1	0	0	0	0	1	0	1	0	1	0	0	1	2	1	2	3	3	1	0	1	0	3	3	3600	40	0
2	2	1	2	2	3	4	3	1	1	1	1	1	0	0	0	0	0	1	0	0	0	0	0	0	1	2	1	0						0	3	3	3000	40	0
2	2	1	1	1	3	4	2	1	2	2	3	1	1	0	0	0	0	1	0	1	0	0	1	1	0	3	1	0						1	3	3	2500	37	0
2	5	3	2	1	3	4	1	1	2	2	2	1	1	0	1	0	0	1	0	1	1	1	1	1	0	2	1	0						1	3	3	2300	36	1
2	3	3	2	1	3	4	3	1	3	4	3	1	1	1	1	1	1	1	1	1	1	1	1	1	0	2	3	2	1	3	1	0	1	1	3	3	3200	40	0
2	3	3	2	1	3	4	2	1	1	1	1	0	0	0	0	0	0	1	0	0	0	0	0	0	1	2	1	0						1	2	3	2800	39	0
2	2	1	2	1	3	4	1	1	2	3	3	1	1	0	0	0	0	1	1	1	1	1	1	1	0	3	2	2	1	2	1	0	0	0	3	3	3250	40	0
2	3	3	2	1	3	4	0	1	2	1	1	1	1	0	0	0	0	1	0	1	1	1	0	1	0	2	2	0						0	3	1		20	1
2	2	2	2	1	3	2	4	1	2	1	2	1	1	0	0	0	0	1	1	1	1	1	1	1	0	2	2	0						0	2	3	3000	39	0
2	1	1	1	1	3	4	2	1	2	2	2	1	1	0	1	0	0	1	0	1	1	1	1	1	0	3	1	2	1	2	0	0	1	0	3	2	3200	39	0
2	3	3	2	1	3	4	3	1	2	2	3	1	1	0	0	0	0	1	1	1	1	1	1	1	0	2	2	2	1	3	0	0	0	1	2	3	3350	39	0
2	4	3	2	2	3	4	0	1	2	2	1	1	1	1	0	0	0	1	0	1	1	1	1	1	0	2	1	0						0	2	2	2400	36	1
2	3	3	2	1	3	4	2	1	1	1	1	0	0	0	0	0	0	1	0	0	0	1	0	0	0	2	2	0						0	2	3	3000	39	0
2	3	3	2	1	3	4	5	1	3	2	3	1	1	0	0	0	0	1	1	1	1	1	0	1	0	2	2	2	1	1	1	0	0	1	3	3	3400	41	0
2	4	3	2	2	3	4	4	1	1	2	1	0	0	0	0	0	0	1	0	1	0	1	0	1	1	2	2	0						1	3	3	2950	39	0
2	2	1	1	1	3	4	4	1	1	2	1	1	0	0	0	0	0	1	0	0	0	0	0	0	1	2	1	0						1	3	2	2600	28	1
2	3	3	2	1	3	4	4	1	2	1	3	1	1	0	0	0	0	1	1	1	1	1	1	1	0	3	1	2	1	3	0	0	0	1	3	3	3250	40	0
2	2	2	2	1	3	4	3	1	3	2	2	1	1	0	0	0	1	1	0	1	1	0	1	1	0	2	1	0						0	3	3	2500	37	0
2	1	1	2	2	3	4	2	1	2	2	3	1	1	0	0	0	0	1	1	1	1	1	1	1	0	2	1	2	1	3	1	0	0	1	3	3	3500	39	0
2	2	1	1	1	3	4	4	2	3	2	3	1	1	0	1	0	0	1	0	1	0	1	1	1	0	3	1	2	1	3	1	0	1	0	3	3	3500	38	0
2	2	1	1	1	3	4	0	1	2	2	2	1	1	0	0	0	0	1	1	1	0	1	0	1	0	3	1	0						0	3	3	2250	36	1
2	3	3	1	1	3	4	4	1	2	4	3	1	1	1	0	0	1	1	1	1	1	1	1	1	0	3	3	2	1	3	1	0	1	1	3	2	3100	40	0
2	3	3	2	1	3	4	4	1	1	1	1	0	0	0	0	0	0	1	0	1	0	1	0	0	1	2	2	2	1	1	0	0	0	0	3	3	3200	40	0
2	3	3	1	2	3	4	2	1	1	1	1	0	0	0	0	0	0	1	0	0	0	0	0	0	1	2	1	0						1	3	3	2600	38	0
2	3	3	2	2	3	4	0	1	2	1	1	1	1	0	0	0	0	1	0	1	1	1	0	1	0	2	2	0						0	2	3	2500	41	0
2	2	3	1	1	3	4	1	2	2	2	1	1	0	0	1	0	0	0	0	0	1	1	1	1	0	2	3	0						1	3	3	2100	37	1
2	3	3	2	1	2	3	4	2	2	2	1	1	1	0	0	0	0	1	0	1	1	1	1	1	0	2	3	0						1	2	3	2700	39	0
2	4	3	2	2	3	4	4	2	2	2	3	1	1	0	0	0	0	1	1	1	1	1	1	1	0	2	2	0						1	3	2	2900	40	0
2	3	3	2	1	3	4	5	1	1	1	1	1	0	0	0	0	0	1	0	0	0	0	0	0	1	2	1	0						0	3	3	2500	37	0
2	2	3	2	2	3	4	1	2	2	2	3	1	1	0	1	0	1	1	1	1	1	1	0	1	0	2	1	0						0	3	3	2800	40	0
2	4	3	2	1	3	4	2	1	1	2	1	1	0	0	0	0	0	1	0	0	0	0	0	0	1	2	2	0						0	3	3	2800	38	0
2	2	1	2	1	3	2	1	1	2	2	2	1	1	0	0	0	0	1	0	0	1	1	0	1	0	2	1	0						0	3	3	2300	38	1
2	5	3	2	1	3	4	5	1	3	2	2	1	1	1	1	0	1	1	0	1	1	1	1	1	0	2	1	0						0	3	3	2200	40	1
2	3	3	2	1	3	4	0	2	2	2	1	1	1	0	0	0	0	1	1	1	1	1	0	1	0	2	1	0						0	2	2	2500	28	1
2	3	3	2	2	3	4	2	2	2	2	1	1	1	0	0	0	0	1	0	1	1	1	1	1	0	2	3	0						1	3	3	2500	38	0
2	5	3	1	1	3	4	1	1	1	3	1	1	0	0	0	0	0	1	0	0	0	0	0	0	1	2	3	0						1	3	2	3000	37	0
2	5	3	2	1	3	4	1	1	2	2	2	1	0	0	0	0	0	1	0	1	1	1	1	1	0	2	1	0						0	3	3	1800	37	1
2	2	2	3	1	3	4	2	2	2	3	1	1	1	0	0	0	0	1	0	1	0	0	0	1	0	2	3	0						1	3	1		22	1
2	2	3	1	2	3	4	5	2	2	2	3	1	1	0	0	0	0	1	1	1	1	1	1	1	0	2	3	0						1	3	1		21	1
2	3	1	2	2	3	4	5	2	1	4	1	1	1	0	0	0	0	1	0	1	1	1	0	1	1	2	3	2	3	3	1	0	1	1	2	3	3200	37	0
2	3	1	2	1	3	4	2	2	1	1	1	0	0	0	0	0	0	1	0	0	0	0	0	0	1	2	1	2	3	2	1	0	1	0	2	3	3200	37	0
2	2	1	2	1	3	4	0	1	2	2	1	1	1	0	0	0	0	1	1	1	1	1	1	1	0	2	1	0						1	3	1		18	1
2	2	2	2	2	3	4	3	1	1	2	1	1	1	0	0	0	0	1	0	1	0	1	0	0	1	2	2	0						0	3	3	3000	37	0
2	2	1	2	1	3	4	0	1	2	4	1	1	1	0	1	0	0	1	0	1	1	1	0	1	0	2	2	0						0	3	3	2400	37	1
2	3	3	2	1	3	4	1	1	1	2	1	1	0	0	0	0	0	0	0	0	0	0	0	0	1	2	1	0						0	3	3	3000	37	0
2	2	3	2	1	3	4	4	1	1	2	1	0	1	0	0	0	0	1	0	1	0	1	0	1	1	2	2	0						0	2	2	2600	37	0
2	3	3	1	1	3	4	4	1	2	4	3	1	1	0	0	0	0	1	1	1	1	1	1	1	0	2	2	0						0	3	3	3000	40	0
2	2	1	2	1	3	4	3	1	1	2	1	1	0	0	0	0	0	1	0	0	0	0	0	0	1	3	1	0						1	3	3	2800	38	0
2	3	3	2	1	3	4	3	1	3	4	2	1	1	1	1	1	1	1	1	1	1	1	1	1	0	2	3	0						0	3	3	2950	40	0
2	2	3	2	1	3	4	4	1	1	2	1	1	0	0	0	0	0	1	0	0	0	0	0	0	1	2	2	0						1	3	3	2850	39	0
2	5	3	2	1	3	4	1	1	2	2	2	1	0	0	0	0	0	1	0	1	1	1	1	1	0	2	1	0						0	1	3	2400	36	1
2	2	1	2	2	3	4	2	1	2	2	3	1	1	0	0	0	0	1	0	1	1	1	0	1	0	3	2	2	1	3	1	0	1	0	3	3	3200	38	0
2	1	1	2	1	3	4	0	1	2	2	2	1	1	0	0	0	0	1	0	1	1	1	1	1	0	3	1	0						0	2	2	2500	38	1
2	5	3	1	1	3	4	1	1	2	2	2	1	1	1	0	0	0	1	0	0	1	1	0	1	0	2	1	0						1	2	3	2300	36	1
2	2	3	2	2	3	4	4	1	1	3	1	1	0	0	0	0	0	1	0	1	0	1	0	1	1	2	1	2	1	3	0	1	0	0	2	1	3400	38	0
2	2	3	1	1	3	4	1	1	2	1	3	1	0	0	0	0	0	1	1	1	1	1	1	1	0	3	2	2	1	2	1	0	1	0	3	3	3400	39	0
2	2	1	1	2	3	4	0	1	2	2	2	1	1	0	1	0	0	1	0	1	1	1	1	1	0	2	1	0						0	2	3	3000	40	0
2	2	3	2	2	3	4	2	1	2	2	2	1	1	0	0	0	0	1	1	1	1	1	1	1	0	3	1	0						1	3	3	2700	37	0
2	3	3	2	1	3	4	1	1	2	1	2	1	1	0	0	0	0	1	0	1	1	0	0	1	0	2	2	0						1	2	3	2700	40	0
2	2	1	2	2	1	1	3	1	1	2	1	1	0	0	0	0	0	1	0	0	0	0	0	0	1	2	3	0						1	2	3	2900	40	0
2	2	1	1	1	3	4	2	1	1	1	1	1	1	0	0	0	0	1	0	1	0	1	0	0	1	2	2	0						0	3	3	2500	38	0
2	2	1	2	1	3	4	2	1	2	3	3	1	1	0	0	0	0	1	1	1	1	1	1	1	0	2	2	2	1	1	0	0	0	0	3	2	3250	40	0
2	2	1	2	1	3	4	3	1	1	4	1	1	1	0	0	0	0	1	0	1	1	1	0	1	1	2	2	2	1	3	1	0	1	0	3	3	3500	37	0
2	2	1	2	2	2	3	4	1	2	4	2	1	1	0	1	1	1	1	1	1	1	1	1	1	0	2	3	0						1	2	3	2900	38	0
2	4	1	2	1	3	4	4	1	1	1	1	0	0	0	0	0	0	1	0	1	0	0	0	0	1	2	1	2	1	1	1	0	0	0	2	3	2800	37	0
2	2	1	2	2	2	3	0	1	2	2	2	1	1	0	0	0	0	1	0	1	0	1	1	1	0	2	1	2	1	3	0	1	0	0	3	2	2100	29	1
2	4	3	3	1	3	4	2	1	2	2	3	1	1	0	0	0	0	1	1	1	1	1	1	1	0	2	2	0						1	3	3	3000	39	0
2	5	1	1	1	3	4	4	1	3	2	1	1	1	0	0	0	0	1	0	1	1	1	0	1	0	3	3	2	1	1	1	0	1	1	3	3	2300	37	1
2	3	3	2	1	3	4	4	1	2	2	2	1	1	1	1	0	1	1	1	1	1	1	0	1	0	2	1	2	1	3	1	0	0	1	2	3	3200	40	0
2	5	3	1	1	3	4	1	1	2	3	1	1	1	0	0	0	0	1	0	1	1	1	1	1	0	3	2	0						0	3	2	2250	31	1
2	2	1	2	1	3	4	0	1	2	2	1	1	1	0	0	0	0	1	0	1	1	1	0	1	0	2	1	2	1	1	0	0	1	1	3	3	3300	40	0
2	2	2	2	1	3	4	3	1	3	2	3	1	1	0	0	0	0	1	0	1	1	1	0	1	0	2	1	0						0	3	3	2700	38	0
2	2	1	1	1	3	4	2	1	2	3	1	1	1	1	0	0	0	1	0	1	1	1	0	1	0	2	1	0						1	3	2	1750	27	1
2	2	1	2	1	3	4	0	2	2	2	1	1	1	0	1	0	0	1	0	1	1	0	0	1	0	2	1	0						0	3	2	3000	39	0
2	3	2	1	1	3	4	2	1	2	4	3	1	1	0	0	0	0	1	1	1	1	1	1	1	0	3	3	2	1	1	1	0	1	0	3	3	2500	40	0
2	3	3	1	1	3	4	2	1	1	3	1	0	0	0	0	0	0	1	0	0	0	0	0	0	1	2	1	0						0	3	3	2800	38	0
2	5	3	1	2	2	3	0	1	1	2	1	0	0	0	0	0	0	1	0	1	0	1	0	1	1	2	1	0						1	2	3	3000	40	0
2	2	1	2	1	3	4	1	1	2	2	2	1	1	0	0	0	1	1	0	1	1	1	0	1	0	1	1	0						1	1	3	2500	39	0
2	2	3	2	1	3	4	3	1	2	2	3	1	1	0	0	0	0	1	1	1	1	1	1	1	0	1	2	0						1	1	3	3000	40	0
2	3	3	3	1	3	4	4	1	1	3	1	1	0	0	0	0	0	1	0	0	0	0	0	0	1	2	1	2	2	2	1	0	1	0	3	3	3500	39	0
2	4	3	2	1	3	4	0	1	2	2	3	1	1	0	0	0	0	1	1	1	1	1	1	1	0	2	1	2	1	3	0	0	0	1	3	3	2850	39	0
2	2	1	2	1	3	4	3	2	3	2	2	1	1	0	0	0	0	1	0	1	1	1	1	1	0	2	3	0						1	3	2	2500	38	0
2	3	3	2	1	3	4	2	1	2	3	1	1	1	1	1	0	0	1	0	1	1	1	1	1	0	2	1	2	1	1	1	0	1	1	3	3	3100	40	0
2	3	3	2	1	3	4	2	1	2	3	1	1	0	0	1	0	0	1	0	1	0	1	0	1	0	2	1	0						1	3	3	2150	37	1
2	3	3	1	1	2	3	2	1	1	1	1	0	0	0	0	0	0	1	0	0	0	0	0	0	1	1	1	2	1	3	1	0	1	1	1	3	3000	39	0
2	3	3	1	1	3	4	5	1	1	4	1	1	1	0	0	0	0	1	0	1	0	1	0	0	1	3	3	2	1	1	0	1	0	0	1	3	3000	40	0
2	5	3	2	1	3	4	5	1	1	1	1	0	0	0	0	0	0	1	0	0	0	1	0	0	1	2	2	0						0	3	3	2900	39	0
2	2	1	1	1	3	4	0	1	2	2	1	1	1	0	0	0	1	1	0	1	1	1	0	1	0	2	2	0						1	3	2	2300	31	1
2	3	3	1	1	3	4	3	1	3	3	3	1	1	0	0	0	0	1	0	1	1	1	0	1	0	2	2	2	1	3	1	0	1	0	3	3	3100	40	0
2	2	1	2	1	3	4	2	1	2	3	2	1	1	1	0	0	1	1	0	1	1	1	1	1	0	2	1	0						1	3	3	2950	38	0
2	3	3	2	1	3	4	0	1	2	2	2	1	1	0	0	0	0	1	0	1	1	1	1	1	0	2	1	0						0	2	3	2700	37	0
2	4	3	2	1	3	4	5	1	2	2	3	1	1	0	1	0	0	1	1	1	1	1	1	1	0	2	2	0						0	1	3	2500	38	0
2	2	3	1	1	3	2	1	1	2	2	2	1	1	1	0	0	0	1	1	1	1	1	1	1	0	2	1	2	1	3	1	0	0	0	2	2	2700	37	0
2	2	3	2	1	3	4	5	1	1	3	1	1	1	0	0	0	0	1	0	1	1	1	0	1	1	2	1	2	3	3	1	0	1	0	3	3	2700	38	0
2	3	3	1	1	3	4	0	1	2	1	1	1	1	0	0	0	1	1	0	1	0	0	0	1	0	2	1	2	1	2	1	0	1	0	2	3	3200	40	0
2	5	3	2	1	2	3	0	1	1	2	1	0	0	0	0	0	0	0	0	0	0	0	0	0	1	2	1	0						0	1	2	2300	29	1
2	2	1	2	1	3	4	1	1	2	2	3	1	1	0	0	0	0	1	1	1	1	1	1	1	0	3	1	0						0	2	3	2500	37	0
2	3	3	2	1	3	4	5	1	2	2	1	1	1	0	0	0	0	1	0	1	1	1	0	1	0	2	3	2	1	3	1	0	0	0	3	3	2700	38	0
2	3	3	1	1	3	4	0	1	1	3	1	1	0	0	0	0	0	1	0	1	0	1	0	1	1	1	3	2	1	3	1	0	1	1	3	3	2900	40	0
2	1	1	1	1	3	4	4	1	2	3	3	1	1	0	0	0	0	1	1	1	1	1	1	1	0	2	2	2	1	3	1	0	1	1	3	3	3400	40	0
2	2	2	2	1	3	4	5	1	3	3	2	1	1	1	1	1	0	1	0	1	1	1	1	1	0	1	1	2	1	1	0	0	0	0	3	3	3400	37	0
2	2	1	1	1	3	4	4	2	1	1	1	1	1	0	0	0	0	1	0	1	0	1	0	0	1	2	2	0						0	3	2	2700	37	0
2	2	1	2	1	3	4	4	1	1	1	1	0	0	0	0	0	0	1	0	0	0	1	0	0	0	2	2	0						0	3	3	2900	37	0
2	3	3	2	2	3	4	4	1	3	3	3	1	1	1	1	0	0	1	0	1	1	1	0	1	0	2	1	0						0	2	3	2700	38	0
2	3	2	2	1	3	4	3	1	2	2	1	1	0	0	1	0	1	1	0	1	1	1	0	1	1	2	3	0						1	2	3	2600	37	1
2	4	1	2	1	3	4	2	1	2	1	2	1	1	0	0	0	0	1	1	1	1	1	0	1	0	2	2	2	1	1	0	1	0	0	2	3	2100	34	1
2	2	2	1	1	3	4	3	1	2	3	1	1	1	0	0	0	1	1	0	1	1	1	0	1	0	2	2	0						0	2	3	2500	37	0
2	2	1	2	2	3	4	4	1	2	3	1	1	1	0	0	0	0	1	1	1	1	1	1	1	0	2	2	0						0	2	3	2300	36	1
2	2	1	2	1	3	4	4	1	3	3	3	1	1	0	0	0	0	1	0	1	0	1	0	1	0	3	2	0						1	3	3	2700	38	0
2	3	3	2	1	3	4	3	1	1	3	1	1	1	0	0	0	0	1	0	1	1	1	0	1	1	2	2	0						0	3	3	3000	37	0
2	2	3	1	1	3	4	2	1	2	1	3	1	1	0	0	0	0	1	1	0	1	1	1	1	0	2	1	0						0	3	3	2400	37	1
2	4	2	1	2	1	1	3	1	1	4	1	1	1	0	0	0	0	1	0	1	0	1	0	1	1	1	2	2	1	3	1	0	0	0	1	2	2700	38	0
2	1	1	2	1	1	1	4	1	1	1	1	0	0	0	0	0	0	1	0	0	0	0	0	0	1	1	2	0						0	1	2	2600	37	1
2	2	1	3	1	3	4	3	1	2	3	1	1	1	0	0	0	0	1	0	1	1	0	1	1	0	2	2	0						0	3	3	2750	37	0
2	2	1	3	1	3	4	1	1	2	2	1	1	1	0	0	0	0	1	1	1	1	1	1	1	0	2	2	0						0	3	2	2100	36	1
2	2	1	1	1	3	4	2	1	2	1	1	1	0	0	1	0	0	1	1	1	1	1	0	1	0	2	2	0						0	2	3	2200	37	1
2	5	3	2	1	2	3	2	1	2	2	1	1	1	0	0	0	0	1	1	1	1	1	1	1	0	2	2	2	1	1	1	0	1	0	2	2	1900	28	1
2	4	3	2	1	3	4	3	1	3	3	3	1	1	1	0	0	1	1	0	1	1	1	0	1	0	2	1	2	1	3	1	0	1	1	3	3	2850	37	0
2	3	3	2	1	3	4	0	1	2	2	3	1	1	0	0	0	0	1	0	1	0	1	1	1	0	3	1	0						0	3	3	2400	37	1
2	3	3	2	1	3	4	0	1	2	1	1	1	1	0	0	0	0	1	0	1	1	1	1	1	0	3	2	0						1	3	2	3100	38	0
2	4	3	2	1	3	4	5	1	1	2	1	1	0	0	0	0	0	1	0	0	0	0	0	0	1	3	2	0						0	3	3	3000	37	0
2	5	3	2	1	3	4	5	1	1	2	1	1	1	0	0	0	0	1	0	1	0	1	0	1	1	3	1	0						0	3	3	2800	38	0
2	2	2	2	2	3	4	4	1	2	1	3	1	1	0	0	0	0	1	1	1	1	1	1	1	0	2	1	0						0	3	3	2800	39	0
2	3	3	1	1	3	4	3	1	1	2	1	1	1	0	0	0	0	1	0	1	1	1	0	1	1	3	1	0						0	3	3	3000	39	0
2	2	1	2	1	3	4	1	1	2	3	1	1	1	0	0	0	0	1	1	1	1	1	0	1	0	3	2	0						0	3	3	2150	35	1
2	2	1	2	1	3	4	2	1	2	3	1	1	1	0	0	0	0	1	0	1	0	1	0	1	0	3	3	0						0	3	3	2500	37	0
2	3	1	1	1	3	4	2	1	1	1	1	0	0	0	0	0	0	1	0	0	0	0	0	0	1	2	1	0						1	2	3	2600	38	0
2	3	3	1	2	3	4	5	1	2	2	1	1	1	0	0	0	0	1	1	1	1	1	1	1	0	3	2	0						0	3	3	2900	39	0
2	2	1	2	1	3	4	0	1	2	3	1	1	1	1	0	0	1	1	0	1	1	1	0	1	0	3	1	0						0	3	3	2500	38	0
2	2	1	2	2	3	4	2	1	2	3	3	1	1	0	0	0	0	1	1	1	1	1	1	1	0	2	3	1	3	2	1	0	1	0	2	3	2800	40	0
2	2	2	2	2	3	4	5	1	1	3	1	1	0	0	0	0	0	1	0	1	0	1	0	1	1	2	3	0						0	2	3	3000	39	0
2	2	2	1	1	3	4	4	1	2	2	3	1	1	0	0	0	0	1	1	1	1	1	1	1	0	3	2	1	1	3	1	0	1	1	3	3	3500	40	0
2	2	2	1	2	3	4	3	1	2	3	1	1	1	0	0	0	0	1	0	1	1	1	0	1	0	2	2	0						1	2	2	2500	36	1
2	3	3	1	1	3	4	2	1	2	2	3	1	1	0	0	0	0	1	1	1	1	1	1	1	0	2	2	2	1	3	0	0	0	0	3	3	3200	40	0
2	2	2	1	1	3	4	4	1	3	4	3	1	1	1	1	1	1	1	1	1	1	1	1	1	0	2	3	0						1	2	2	2700	36	1
2	3	3	2	2	3	4	4	1	1	1	1	1	1	0	0	0	0	1	0	1	0	1	0	0	1	2	2	0						1	3	3	2500	39	0
2	2	1	2	2	3	4	3	1	1	1	1	0	0	0	0	0	0	1	0	0	0	1	0	0	1	2	2	0						0	2	3	3000	40	0
2	2	1	2	2	3	4	2	2	1	1	1	0	0	0	0	0	0	1	0	0	0	0	0	0	1	2	1	0						0	3	3	2900	39	0
2	2	2	1	1	3	2	3	1	1	3	1	1	1	0	0	0	0	1	0	1	1	1	0	1	1	2	2	2	1	3	0	0	0	0	2	3	3200	39	0
2	3	3	3	2	3	4	1	1	2	2	2	1	1	0	0	0	0	1	1	1	1	1	1	1	0	3	1	0						0	3	3	2900	40	0
2	2	3	2	2	3	4	5	1	1	1	1	0	0	0	0	0	0	1	0	0	0	1	0	0	1	2	2	0						0	3	2	3000	38	0
2	3	3	1	1	3	4	1	1	2	2	1	1	1	0	1	0	0	1	0	1	0	1	0	1	0	2	2	0						1	3	3	2700	37	0
2	5	3	1	1	3	4	0	1	2	2	1	1	1	0	0	0	0	1	0	1	0	1	0	1	0	3	1	0						0	3	3	2300	37	1
2	3	3	1	1	3	4	3	1	1	2	1	1	1	0	0	0	0	1	0	1	0	1	0	0	1	2	2	0						1	2	3	2600	39	0
2	3	3	2	2	3	4	2	1	2	2	1	1	1	0	0	0	0	1	0	1	1	0	0	1	0	2	2	1	1	2	0	0	0	1	2	3	2500	38	0
2	2	1	2	2	3	4	0	1	2	2	1	1	1	0	0	0	0	1	0	1	1	1	1	1	0	2	1	2	1	1	1	0	1	0	2	3	2900	39	0
2	4	3	1	2	3	4	2	1	1	1	1	0	1	0	0	0	0	1	0	0	0	1	0	0	1	2	2	2	1	3	1	0	1	0	3	3	2500	39	0
2	2	3	2	1	3	4	2	1	1	1	1	0	0	0	0	0	0	1	0	0	0	0	0	0	1	2	1	2	1	2	0	0	1	0	2	2	3000	40	0
2	2	2	2	1	3	4	3	1	1	2	1	1	1	0	0	0	0	1	0	1	1	1	0	1	1	2	2	0						0	3	3	3000	38	0
2	2	2	2	1	2	3	2	1	2	1	3	1	1	0	0	0	0	1	1	1	1	1	1	1	0	2	2	0						1	3	3	2500	38	0
2	2	1	2	1	2	3	4	2	2	3	1	1	1	1	0	0	1	1	0	1	1	1	1	1	0	2	1	0						0	2	3	2900	39	0
2	4	3	2	2	3	4	2	1	2	1	3	1	1	0	0	0	0	1	1	1	1	1	1	1	0	2	2	2	3	2	1	0	1	0	2	3	3000	38	0
2	2	1	1	1	3	4	3	1	1	1	1	0	1	0	0	0	0	1	0	1	0	1	0	0	1	2	1	0						0	3	3	2600	39	0
2	2	3	1	2	3	4	5	1	1	1	1	1	1	0	0	0	0	1	0	1	0	1	0	0	1	2	2	0						0	3	3	2800	40	0
2	3	3	2	2	3	4	5	1	1	1	1	0	0	0	0	0	0	1	0	0	0	1	0	0	1	2	2	2	3	3	1	0	1	1	3	3	3500	40	0
2	2	1	2	1	3	4	1	1	2	3	3	1	0	0	0	0	0	1	1	1	1	1	1	1	0	3	3	0						1	3	2	1850	28	1
2	3	3	2	1	3	4	1	1	2	1	1	1	1	0	0	0	0	1	0	1	1	1	0	1	0	2	2	2	1	3	1	0	0	1	3	3	3500	38	0
2	3	3	2	2	2	3	2	1	1	1	1	1	0	0	0	0	0	1	0	0	0	0	0	0	1	2	2	2	1	3	0	0	0	1	3	2	3200	39	0
2	3	3	2	2	3	4	0	1	1	1	1	0	1	0	0	0	0	1	0	1	0	1	0	0	1	2	2	0						1	2	3	3000	39	0
2	3	3	2	2	3	4	4	1	1	2	1	1	1	0	0	0	0	1	0	1	1	1	0	1	1	1	3	2	2	1	1	0	1	0	1	3	2500	40	0
2	2	1	2	1	3	4	3	1	2	3	3	1	1	0	0	0	0	1	1	1	1	1	1	1	0	1	3	2	1	3	1	0	1	0	2	3	3300	40	0
2	2	1	2	1	3	4	4	1	2	1	1	1	1	0	0	0	0	1	1	1	1	1	1	1	0	1	2	2	1	1	0	0	0	1	2	3	3000	40	0
2	3	3	2	1	3	4	4	1	1	1	1	1	1	0	0	0	0	1	0	1	0	1	0	0	1	3	2	2	1	3	1	0	0	1	2	3	3000	38	0
2	2	1	2	1	1	1	1	1	2	2	2	1	1	0	0	0	1	1	0	1	1	1	0	1	0	1	1	0						1	1	2	2700	30	1
2	3	3	2	2	1	1	4	1	2	3	3	1	1	0	0	0	0	1	1	1	1	1	1	1	0	1	3	2	1	1	0	0	1	0	1	3	3000	40	0
2	2	3	2	2	2	3	3	1	3	2	3	1	1	0	1	0	0	1	0	1	1	1	0	1	0	1	3	2	1	3	1	0	0	0	3	3	2900	38	0
2	1	1	2	2	1	1	4	1	1	1	1	0	0	0	0	0	0	1	0	0	0	1	0	0	1	1	2	1	1	3	0	1	0	0	1	3	2500	38	0
2	3	3	2	1	3	4	2	1	2	1	3	1	1	0	0	0	0	1	1	1	1	1	0	1	0	2	2	2	1	1	0	1	0	0	3	2	2500	32	1
2	3	3	3	1	2	1	2	1	1	2	1	1	1	0	0	0	0	1	0	1	0	1	0	1	1	2	3	2	1	1	1	0	1	0	2	3	2750	39	0
2	3	3	2	1	3	4	2	1	2	2	1	1	1	0	0	0	0	1	1	1	1	1	1	1	0	1	3	2	1	1	0	1	0	0	1	2	2750	32	1
2	2	1	1	1	3	4	0	1	2	2	1	1	1	1	0	0	0	1	0	1	1	1	0	1	0	2	1	2	2	1	1	0	1	0	2	3	2500	39	0
2	2	3	2	1	3	4	3	1	1	2	1	0	1	0	0	0	0	1	0	1	0	1	0	1	1	1	2	2	2	2	1	0	1	0	1	2	2600	37	0
2	4	3	2	1	2	4	4	1	1	1	1	1	1	0	0	0	0	1	0	1	0	1	0	0	1	1	2	2	1	2	0	1	0	0	1	3	2900	39	0
2	2	1	2	2	3	4	3	1	1	2	1	1	1	0	0	0	0	1	0	1	1	1	0	1	1	1	3	2	1	3	1	0	1	0	1	3	3000	39	0
2	2	1	2	2	3	4	5	2	1	1	1	0	1	0	0	0	0	1	0	1	0	1	0	0	1	1	2	2	3	3	1	0	0	0	1	3	3500	40	0
2	2	1	2	1	2	3	2	1	2	2	3	1	1	0	0	0	0	1	1	1	1	1	1	1	0	1	2	2	1	2	1	0	1	1	1	3	3000	40	0
2	5	3	2	1	1	1	2	2	2	2	3	1	1	0	0	0	0	1	1	1	0	1	0	1	0	1	2	2	2	2	1	0	0	0	1	2	2400	35	1
2	4	3	2	1	2	3	0	1	2	2	1	1	1	0	0	0	0	1	0	1	0	1	1	1	0	1	3	2	3	1	1	0	1	0	1	3	2500	37	1
2	2	1	2	2	3	4	3	1	2	2	3	1	1	0	0	0	0	1	1	1	1	1	1	1	0	1	3	2	1	2	0	1	0	1	1	3	3300	37	0
2	2	1	2	1	3	4	1	1	2	2	1	1	1	1	0	0	0	1	0	1	1	1	0	1	0	1	1	2	2	1	0	0	0	0	1	3	2200	33	1
2	2	3	2	2	3	4	4	1	1	1	1	0	0	0	0	0	0	1	0	0	0	1	0	0	0	1	2	2	1	1	1	0	0	0	1	3	3400	39	0
2	2	1	1	2	3	4	5	1	2	1	1	1	1	0	0	0	0	1	1	1	1	1	1	1	0	2	2	0						1	2	3	2700	39	0
2	2	1	2	2	3	4	2	1	1	1	1	0	0	0	0	0	0	1	0	0	0	0	0	0	0	2	2	2	1	1	1	0	1	1	2	2	3300	40	0
2	2	3	2	1	3	4	3	1	2	2	1	1	0	0	0	0	0	1	0	1	1	1	0	1	0	2	3	0						0	1	2	2700	33	1
2	1	1	2	1	2	3	1	1	2	2	2	1	1	0	0	0	0	1	0	1	0	1	1	1	0	2	1	0						0	3	3	2400	39	1
2	3	1	1	1	3	4	4	1	2	3	2	1	1	1	1	0	1	1	0	1	1	1	1	1	0	2	1	0						1	2	3	2700	37	0
2	4	1	1	1	3	4	3	2	2	2	3	1	1	0	0	0	0	1	1	1	1	1	1	1	0	2	2	2	1	3	1	0	1	1	3	3	2800	39	0
2	2	1	2	2	3	4	2	1	2	1	3	1	1	0	0	0	0	1	1	1	1	1	1	1	0	2	1	0						1	2	2	2500	35	1
2	2	1	2	2	3	4	3	1	1	1	1	1	1	0	0	0	0	1	0	1	0	1	0	0	1	2	2	2	1	2	0	1	0	0	3	2	2000	35	1
2	3	3	3	2	3	4	0	1	2	2	2	1	1	0	1	0	0	1	0	1	1	0	0	1	0	2	2	0						0	2	3	2500	38	0
2	3	3	1	1	3	4	2	1	2	2	1	1	1	0	0	0	0	1	0	1	1	1	0	1	0	2	2	2	1	1	0	1	0	1	2	2	2000	28	1
2	2	1	2	1	3	4	4	1	1	1	1	0	0	0	0	0	0	1	0	0	0	1	0	0	1	2	2	2	1	1	0	0	1	0	2	3	3000	39	0
2	3	3	2	1	1	1	5	1	1	1	1	0	0	0	0	0	0	1	0	0	1	1	0	0	1	2	2	2	3	3	1	0	1	0	2	3	2500	37	0
2	2	2	2	1	2	1	3	1	1	1	1	0	0	0	0	0	0	1	0	0	0	1	0	0	1	2	2	2	1	3	0	1	0	0	2	3	3000	37	0
2	2	1	2	1	2	4	2	1	1	1	1	0	0	0	0	0	0	1	0	0	0	0	0	0	1	2	2	2	1	1	1	0	0	0	2	2	3200	39	0
2	2	2	2	1	3	4	4	1	2	4	3	1	1	0	0	1	1	1	1	1	1	1	1	1	0	2	3	0						0	2	3	2500	37	0
2	3	3	2	2	3	4	5	1	3	3	3	1	1	0	0	0	0	1	0	1	0	1	1	1	0	2	2	0						0	3	3	2500	37	0
2	5	3	2	2	3	4	1	1	2	2	3	1	1	0	0	0	0	1	1	1	1	1	1	1	0	3	1	0						0	3	3	2500	37	0
2	3	2	2	1	2	4	3	1	2	1	1	1	1	0	0	0	0	1	1	1	1	1	1	1	0	3	2	0						0	3	3	2500	38	0
2	4	3	2	2	2	3	4	1	2	2	3	1	1	0	0	0	1	1	0	1	1	1	1	1	0	1	3	2	1	3	0	1	0	1	1	3	3000	38	0
2	2	1	2	2	3	4	1	1	2	1	3	1	1	0	0	0	0	1	1	1	1	1	1	1	0	2	1	0						0	3	2	2500	28	1
2	2	1	2	2	3	2	5	1	1	2	1	1	1	0	0	0	0	0	0	0	1	1	0	1	1	1	3	2	1	1	0	1	0	0	2	2	3000	31	1
2	2	1	2	1	3	4	2	1	1	1	1	0	0	0	0	0	0	1	0	0	0	0	0	0	1	2	1	0						1	3	2	2800	31	1
2	3	3	2	1	3	4	2	1	2	2	2	1	1	0	0	0	0	1	1	1	1	1	1	1	0	2	2	0						1	2	2	3000	30	1
2	3	3	2	1	3	4	0	1	2	2	1	1	1	1	0	0	0	1	0	1	1	1	0	1	0	2	1	0						1	2	3	2500	38	1
2	2	2	2	1	3	4	4	1	1	2	1	0	1	0	0	0	0	1	0	1	0	1	0	1	1	2	2	0						0	2	2	2600	32	1
2	1	1	2	2	3	4	4	1	2	2	3	1	1	0	0	0	0	1	1	1	1	1	1	1	0	2	2	0						0	3	3	3000	39	0
2	2	2	2	2	3	4	2	1	1	1	1	0	0	0	0	0	0	1	0	0	0	0	0	0	1	2	1	0						1	2	3	3000	39	0
2	1	1	2	2	1	1	5	1	1	2	1	1	1	0	0	0	0	1	0	1	0	1	0	1	1	2	1	2	1	2	1	0	1	1	3	2	3000	28	1
2	4	1	2	1	1	1	1	1	2	2	3	1	1	0	0	0	0	1	1	1	1	1	1	1	0	2	2	2	3	3	1	0	0	1	2	3	2800	39	0
2	2	3	2	1	3	4	0	1	2	3	1	1	0	0	0	0	0	1	0	1	0	1	0	1	0	2	2	0						0	2	2	2500	35	1
2	3	3	2	1	3	4	5	1	2	2	1	1	1	0	0	0	0	1	1	1	1	1	1	1	0	2	1	0						0	3	3	2000	36	1
2	4	3	2	1	3	4	0	1	1	2	1	0	1	0	0	0	0	1	0	1	0	1	0	1	1	2	1	0						1	3	2	2800	38	0
2	2	3	2	1	3	4	5	1	2	1	1	1	1	0	0	0	0	1	1	1	1	1	1	1	0	2	2	2	1	3	0	1	0	0	3	3	2500	38	0
2	3	3	1	1	2	3	1	1	2	1	1	1	1	0	0	0	0	1	0	1	0	1	0	1	0	2	2	0						0	3	2	2100	35	1
2	2	3	3	2	3	4	4	1	3	3	3	1	1	1	1	0	1	1	0	1	1	0	0	1	0	2	1	2	1	3	1	0	1	1	2	3	3500	38	0
2	2	1	2	2	3	4	3	1	1	1	1	0	0	0	0	0	0	1	0	0	0	0	0	0	1	2	1	2	1	1	1	0	1	1	2	3	3300	40	0
2	2	3	2	1	3	4	2	1	1	1	1	1	0	0	0	0	0	1	0	0	0	0	0	0	1	2	2	0						1	2	3	3000	38	0
2	5	3	2	1	3	4	3	1	2	2	2	1	1	0	0	0	1	1	1	1	0	1	1	1	0	2	2	0						0	3	3	2000	38	1
2	2	1	2	1	3	4	4	1	3	2	1	1	1	0	0	0	0	1	0	1	0	1	0	1	0	2	2	0						0	2	2	2500	35	1
2	3	3	2	1	3	4	0	1	2	2	1	1	1	1	0	0	0	1	0	1	1	1	1	1	0	2	1	0						1	2	3	2800	37	0
2	5	3	2	1	3	4	5	2	1	2	1	1	1	0	0	0	0	1	0	1	0	1	0	1	1	2	3	2	1	3	1	0	1	0	2	3	3500	39	0
2	3	3	2	2	3	4	1	1	2	2	3	1	1	0	0	0	0	1	1	1	1	1	1	1	0	2	1	2	1	2	1	0	0	0	2	3	3200	37	0
2	2	3	3	2	1	1	3	1	1	2	1	0	1	0	0	0	0	1	0	1	0	1	0	1	1	1	2	2	1	3	0	0	0	0	1	3	3300	38	0
2	4	3	2	2	3	4	2	1	2	2	1	1	1	1	1	0	1	1	0	1	1	1	1	1	0	2	1	2	1	1	1	0	1	0	2	2	3300	38	0
2	3	3	1	1	3	4	1	1	1	3	1	1	1	0	0	0	0	1	0	1	0	1	0	1	1	2	2	2	1	1	1	1	0	0	2	3	3000	38	0
2	2	3	1	1	3	4	1	1	1	1	1	0	0	0	0	0	0	1	0	1	0	0	0	0	1	2	2	0						0	2	2	2800	38	1
2	3	3	2	1	1	1	1	2	2	2	1	1	1	1	0	0	0	1	1	1	1	1	1	1	0	2	1	2	3	3	1	0	0	0	2	3	2800	37	0
2	2	3	2	1	1	1	0	2	2	2	1	1	1	1	0	0	0	1	0	1	1	1	1	1	0	2	1	2	1	1	0	1	0	0	3	3	3000	38	0
2	2	3	1	1	3	4	4	2	2	1	2	1	1	0	0	0	0	1	1	1	0	1	1	1	0	2	1	0						0	3	2	2600	36	1
2	3	3	2	2	3	4	1	2	2	1	1	1	0	0	0	0	1	1	0	1	0	1	1	1	0	2	1	2	1	1	0	1	0	1	3	3	2200	32	1
2	2	1	2	2	3	4	0	1	1	2	1	1	0	0	0	0	0	0	0	0	0	0	0	0	1	2	1	0						0	3	3	2900	40	0
2	1	1	1	2	3	4	2	1	2	2	1	1	1	0	0	0	0	1	1	1	1	1	0	1	0	1	3	2	1	2	1	1	1	0	1	3	2500	38	1
2	3	3	2	1	3	4	3	1	2	2	3	1	1	0	0	0	0	1	1	1	1	1	1	1	0	2	2	2	1	2	1	0	1	0	2	1	3500	40	0
2	2	1	1	1	3	4	2	1	1	2	1	0	0	0	0	0	0	1	0	0	0	0	0	0	1	2	1	2	1	1	0	1	0	0	2	3	3000	39	0
2	4	3	2	1	3	4	0	1	2	2	3	1	1	0	1	0	0	1	0	1	1	1	1	1	0	3	1	2	1	3	1	0	1	0	2	3	3200	40	0
2	3	3	2	1	3	4	3	1	1	2	1	1	0	0	0	0	0	1	0	0	0	0	0	0	1	2	1	0						0	3	3	2500	38	0
2	3	3	2	1	1	1	1	1	2	2	2	1	1	1	0	0	1	1	0	1	1	1	0	1	0	2	1	2	1	1	0	0	0	1	2	2	2050	34	1
2	3	3	1	1	3	4	3	1	1	3	1	0	0	0	0	0	0	1	0	0	0	0	0	0	1	2	1	2	1	2	0	1	0	0	2	3	3300	40	0
2	2	3	2	2	3	4	2	1	2	1	1	1	1	0	0	0	0	1	1	1	1	1	1	1	0	2	2	2	1	1	1	0	0	0	3	3	3500	38	0
2	4	3	1	2	3	4	4	1	2	4	3	1	1	1	0	0	1	1	1	1	1	1	1	1	0	2	3	0						0	3	3	2500	38	0
2	3	3	2	1	3	4	2	1	1	1	1	0	0	0	0	0	0	1	0	0	0	0	0	0	1	2	1	0						0	3	3	2600	38	0
2	3	3	2	1	3	4	0	1	2	3	1	1	1	0	0	0	0	1	0	1	1	1	1	1	0	2	2	0						0	3	1	3000	38	0
2	2	1	1	1	3	4	4	1	1	3	1	1	0	0	0	0	0	1	0	0	0	0	0	0	1	2	1	0						1	3	3	3000	39	0
2	2	3	1	1	3	4	1	1	1	1	1	0	0	0	0	0	0	1	0	0	0	0	0	0	1	2	1	0						0	2	3	2800	38	0
2	2	3	2	2	3	4	1	1	2	2	2	1	1	0	0	0	0	1	0	0	1	1	1	1	0	2	1	0						0	3	3	2300	35	1
2	2	1	2	1	3	4	3	1	2	3	1	1	1	0	0	0	1	1	0	1	0	0	1	1	0	2	2	0						0	2	3	2500	39	0
2	3	3	2	1	1	1	2	1	1	1	1	0	0	0	0	0	0	1	0	0	0	0	0	0	1	2	1	2	3	3	1	0	0	0	3	3	3100	39	0
2	3	3	1	1	3	4	2	1	1	1	1	1	0	0	0	0	0	1	0	0	0	0	0	0	1	2	2	0						1	3	1	2700	39	0
2	2	1	1	1	2	3	4	1	2	1	3	1	1	0	0	0	0	1	1	1	1	1	1	1	0	2	2	0						0	3	3	2700	39	0
2	2	1	1	2	3	4	0	1	2	2	1	1	1	0	1	0	0	1	0	1	1	1	1	1	0	2	1	0						1	3	3	2300	40	1
2	4	3	1	2	2	3	0	1	1	1	1	1	0	0	0	0	0	0	0	0	0	0	0	0	1	2	2	0						0	3	3	2600	38	0
2	2	3	2	1	3	4	3	1	3	2	1	1	1	1	1	0	1	1	0	1	1	1	0	1	0	2	1	0						1	2	3	2500	38	0
2	2	1	2	1	3	4	2	1	2	1	1	1	1	0	0	0	0	1	1	1	1	1	0	1	0	2	2	2	1	1	1	0	1	0	3	3	2300	37	1
2	2	1	2	1	3	4	4	1	2	3	1	1	1	1	1	0	0	1	0	1	1	1	1	1	0	3	1	2	1	1	0	1	0	1	3	1	3200	40	0
2	2	3	2	1	3	4	4	1	2	2	1	1	0	0	0	0	0	1	1	1	0	1	1	1	0	2	2	0						0	2	2	2200	33	1
2	2	1	1	1	3	4	4	1	2	1	3	1	1	0	0	0	0	1	1	1	1	1	1	1	0	2	2	2	1	1	1	0	1	0	3	3	3500	40	0
2	2	1	2	1	3	4	0	1	2	3	1	1	1	0	0	0	0	1	0	1	0	1	1	1	0	2	1	0						0	3	3	3000	40	0
2	5	3	2	1	3	4	4	1	2	2	3	1	1	0	0	0	0	1	1	1	1	1	1	1	0	3	3	2	1	3	0	1	0	0	3	3	3100	39	0
2	3	3	1	1	3	4	1	1	2	2	1	1	1	0	0	0	1	1	1	1	1	1	1	1	0	2	2	0						1	3	3	2400	40	1
2	3	3	2	1	2	3	3	1	2	2	1	1	1	0	0	0	0	1	1	1	1	1	1	1	0	2	2	0						0	2	3	2700	38	0
2	2	1	2	1	3	4	1	1	2	2	1	1	1	0	0	0	0	1	0	0	1	1	0	1	0	2	1	0						0	2	2	2900	31	1
2	2	3	2	1	3	4	2	1	2	1	1	1	1	0	0	0	0	1	0	1	1	1	1	1	0	3	2	2	1	3	1	0	1	0	3	1	3400	39	0
2	2	2	2	1	3	4	3	1	2	3	2	1	1	0	0	0	0	1	1	1	0	1	1	1	0	2	1	0						0	3	1		21	1
2	2	2	2	1	3	2	4	1	3	2	3	1	1	1	1	0	1	1	0	1	1	1	1	1	0	2	1	0						1	2	3	2600	37	0
2	3	3	2	2	3	4	0	1	1	1	1	0	0	0	0	0	0	0	0	0	0	0	0	0	1	2	1	0						1	2	3	2000	36	1
2	3	3	2	1	3	4	2	1	1	1	1	0	0	0	0	0	0	1	0	0	0	0	0	0	1	2	1	2	1	1	1	0	0	1	3	2	2800	30	1
2	2	1	2	1	3	4	2	1	2	4	3	1	1	1	0	1	1	1	1	1	1	1	1	1	0	1	3	0						0	1	1		22	1
2	3	1	2	2	3	4	0	1	2	2	3	1	1	0	0	0	0	1	0	1	1	1	1	1	0	3	1	2	1	1	0	0	1	0	3	3	3300	40	0
2	2	1	2	2	3	4	5	1	2	3	2	1	1	0	0	0	0	1	0	1	0	0	0	1	0	2	2	2	1	1	1	0	0	1	2	3	2950	39	0
2	5	3	2	2	3	4	1	1	1	3	1	0	0	0	0	0	0	0	0	0	0	0	0	0	1	2	1	0						1	3	3	2800	39	0
2	3	3	2	1	3	4	1	1	2	2	2	1	1	0	1	0	0	1	0	1	1	1	1	1	0	2	1	2	1	1	0	0	0	1	2	2	3500	32	1
2	2	2	2	1	3	4	0	1	2	2	1	1	1	0	0	0	1	1	0	1	1	1	1	1	0	3	1	0						1	3	3	2950	37	0
2	2	3	2	1	3	4	4	1	2	2	2	1	0	0	0	0	0	1	1	1	0	1	0	1	0	2	2	0						1	2	2	2400	32	1
2	2	3	2	1	3	4	1	2	2	2	3	1	1	0	0	0	0	1	1	1	1	1	1	1	0	2	1	0						0	2	1	3000	40	0
2	3	3	1	2	3	4	4	1	1	1	1	1	0	0	0	0	0	1	0	0	0	0	0	0	1	3	2	2	1	1	1	1	0	0	3	3	2600	39	0
2	2	1	2	2	3	4	2	1	1	1	1	0	0	0	0	0	0	1	0	0	0	0	0	0	1	2	1	2	1	1	0	0	0	1	2	3	3200	39	0
2	2	2	1	2	3	4	3	1	3	3	3	1	1	0	0	0	0	1	0	1	1	1	1	1	0	2	2	2	1	3	1	0	0	1	3	3	3100	40	0
2	3	3	3	1	3	4	2	1	2	1	1	1	1	0	0	0	0	1	1	1	1	1	1	1	0	2	2	2	1	3	1	0	0	1	3	3	3200	40	0
2	1	1	2	1	3	4	1	1	1	1	1	0	0	0	0	0	0	1	0	0	0	0	0	0	1	2	1	0						1	3	3	3000	39	0
2	3	3	1	1	1	1	0	1	2	2	1	1	1	1	1	0	1	1	0	1	1	1	1	1	0	2	1	0						1	3	3	3000	38	0
2	4	3	2	1	3	4	2	1	1	1	1	0	0	0	0	0	0	1	0	0	0	0	0	0	1	2	1	2	3	3	1	0	1	1	1	1	3600	40	0
2	2	3	2	1	3	4	0	1	2	2	3	1	1	0	0	0	0	1	1	1	1	1	1	1	0	2	1	0						0	3	3	2500	40	0
2	4	3	2	1	3	4	1	1	2	2	2	1	1	0	0	0	1	1	0	1	1	1	0	1	0	2	1	2	1	2	1	0	0	0	2	3	3100	40	0
2	3	3	2	2	3	4	2	1	1	1	1	0	0	0	0	0	0	1	0	0	0	0	0	0	1	2	1	0						0	2	2	3000	35	1
2	3	3	2	2	3	4	3	1	1	3	1	1	0	0	0	0	0	1	0	0	0	0	0	0	1	2	2	0						1	2	3	3000	40	0
2	3	3	3	2	3	4	4	1	1	2	1	1	0	0	0	0	0	1	0	0	0	0	0	0	1	2	2	0						0	2	1	2750	39	0
2	2	3	2	2	3	4	3	1	2	3	1	1	1	0	0	0	0	1	1	0	1	1	0	1	0	3	2	0						0	3	3	2300	39	1
2	3	3	1	2	3	4	5	1	2	2	1	1	1	0	0	0	0	1	0	1	1	1	0	1	0	2	2	0						1	3	3	2500	38	0
2	3	3	2	1	3	4	1	1	2	1	3	1	0	0	0	0	0	1	1	1	1	1	1	1	0	2	2	0						0	3	2	2700	31	1
2	2	1	2	1	3	4	3	1	3	2	1	1	1	0	0	0	0	1	0	1	0	1	0	1	0	2	2	0						0	3	2	2500	30	1
2	3	3	2	1	3	4	2	1	1	1	1	0	0	0	0	0	0	1	0	0	0	0	0	0	1	1	1	2	1	1	1	0	1	1	1	3	3500	40	0
2	2	1	2	1	3	4	5	1	2	2	1	1	1	0	0	0	0	1	1	1	1	1	0	1	0	2	1	2	3	1	1	0	1	1	3	2	2300	30	1
2	2	2	2	2	3	4	3	2	1	1	1	0	0	0	0	0	0	1	0	0	0	0	0	0	1	2	1	0						1	2	3	2500	37	0
2	2	1	2	2	2	3	3	1	1	1	1	0	0	0	0	0	0	1	0	0	0	0	0	0	1	2	1	0						0	2	2	2800	37	0
2	2	1	2	2	3	4	3	1	2	2	1	1	1	1	0	0	1	1	0	1	1	1	1	1	0	2	1	0						0	3	3	2500	38	0
2	3	1	2	1	3	4	3	1	1	4	1	0	0	0	0	0	0	1	0	0	0	0	0	0	1	3	1	2	1	2	0	0	1	0	1	3	3000	40	0
2	3	3	3	1	3	4	5	1	1	2	1	1	0	0	0	0	0	1	0	0	0	0	0	0	1	2	2	0						0	2	3	3000	40	0
2	2	1	2	1	3	4	4	1	2	1	1	1	0	0	0	0	0	1	1	1	1	1	1	1	0	2	2	0						0	3	2	2500	36	1
2	3	3	2	1	2	1	2	1	1	1	1	0	0	0	0	0	0	1	0	0	0	0	0	0	1	2	1	2	1	2	1	0	1	0	2	3	3200	38	0
2	2	3	2	1	2	1	3	1	1	2	1	0	0	0	0	0	0	1	0	0	0	0	0	0	1	2	1	2	3	3	1	0	1	0	2	3	3100	37	0
2	2	3	2	1	3	2	3	1	1	1	1	0	0	0	0	0	0	1	0	0	0	0	0	0	1	2	1	2	1	1	0	0	0	0	2	2	2700	38	0
2	2	1	2	2	2	3	2	1	1	2	1	0	0	0	0	0	0	1	0	0	0	0	0	0	1	2	1	2	1	3	1	0	0	1	2	3	3500	40	0
2	3	3	2	2	2	1	3	1	1	2	1	0	0	0	0	0	0	1	0	0	0	0	0	0	1	2	1	2	3	2	1	0	0	0	1	3	2500	37	0
2	3	3	2	1	2	1	0	1	1	1	1	0	0	0	0	0	0	0	0	0	0	0	0	0	1	2	1	0						0	3	2	2700	35	1
2	2	1	2	1	2	1	3	1	3	1	3	1	1	0	0	0	1	1	1	1	1	0	1	1	0	2	1	0						0	3	3	2900	37	0
2	2	1	2	2	2	1	1	1	1	1	1	0	0	0	0	0	0	1	0	0	0	0	0	0	1	2	1	2	1	1	1	0	0	1	2	3	3400	39	0
2	2	3	3	2	2	1	4	1	2	2	3	1	1	0	0	0	0	1	1	1	1	1	1	1	0	2	2	2	1	3	1	0	0	0	3	3	3000	38	0
2	3	1	3	2	2	1	1	1	2	2	1	1	0	0	0	0	0	1	1	1	1	1	0	1	0	2	2	0						1	2	2	2500	34	1
2	3	3	2	2	2	1	3	1	1	2	1	0	0	0	0	0	0	1	0	0	0	0	0	0	1	2	1	0						1	2	2	2650	39	0
2	2	3	1	1	2	1	2	1	1	1	1	0	0	0	0	0	0	1	0	0	0	0	0	0	1	2	1	0						1	2	3	3000	37	1
2	2	3	2	1	3	4	2	1	2	1	3	1	1	0	1	0	0	1	1	1	0	1	1	1	0	1	2	2	1	3	1	0	1	0	1	3	3000	38	0
2	3	3	2	1	3	4	3	2	1	2	1	0	0	0	0	0	0	1	0	0	0	0	0	0	1	1	1	2	1	3	1	0	1	0	1	3	2600	38	0
2	2	1	2	1	3	4	4	1	2	1	1	1	1	0	0	0	0	1	1	1	1	1	1	1	0	2	2	0						1	3	3	2950	39	0
2	3	3	2	1	3	4	3	1	1	1	1	0	0	0	0	0	0	1	0	0	0	0	0	0	1	1	1	2	1	3	1	0	0	0	2	3	3000	37	0
2	2	1	2	2	1	1	4	1	2	3	1	1	1	0	0	0	0	1	0	1	1	1	0	1	0	2	2	0						1	3	3	2600	38	0
2	2	1	3	2	3	4	2	1	2	1	3	1	1	0	0	0	0	1	1	1	1	1	1	1	0	2	2	0						0	3	2	3000	38	0
2	2	1	2	2	3	4	3	1	3	3	1	1	1	1	0	0	1	1	0	1	1	1	1	1	0	2	1	0						0	3	3	2100	34	1
2	2	3	2	1	2	3	0	1	2	2	2	1	1	0	1	0	0	1	1	0	1	1	0	1	0	3	1	2	1	1	0	1	0	1	3	1		20	1
2	2	1	2	1	3	4	2	1	1	1	1	0	0	0	0	0	0	1	0	0	0	0	0	0	1	1	1	0						1	1	3	3000	38	0
2	2	1	2	1	1	1	3	1	1	1	1	0	0	0	0	0	0	1	0	0	0	0	0	0	1	2	1	0						0	3	3	2900	37	0
2	2	1	2	1	1	1	3	1	1	1	1	0	0	0	0	0	0	1	0	0	0	0	0	0	1	2	1	0						0	3	3	2400	36	1
2	2	1	2	1	1	1	0	1	2	1	1	1	1	0	0	0	1	1	0	1	0	1	0	1	0	2	2	0						0	3	3	2800	37	0
2	2	1	2	1	1	1	2	1	1	1	1	0	0	0	0	0	0	1	0	0	0	0	0	0	1	2	1	0						0	3	3	2200	35	1
2	2	1	3	1	3	4	2	1	1	1	1	0	0	0	0	0	0	1	0	0	0	0	0	0	1	3	1	0						1	3	3	3000	39	0
2	3	3	2	1	3	4	3	1	2	4	2	1	1	1	0	1	1	1	1	1	1	1	0	1	0	2	3	0						1	2	3	2000	38	1
2	3	3	2	1	3	4	1	1	2	1	3	1	0	0	0	0	0	1	1	1	1	1	1	1	0	2	2	0						1	3	2	2200	36	1
2	2	3	2	2	1	1	2	1	1	1	1	0	0	0	0	0	0	1	0	0	0	0	0	0	1	1	1	0						0	2	1	2500	38	0
2	3	1	2	2	2	3	2	3	1	1	1	0	0	0	0	0	0	1	0	0	0	0	0	0	1	1	1	2	1	1	0	1	0	0	1	3	3700	40	0
2	2	1	2	1	3	4	3	1	1	1	1	0	0	0	0	0	0	1	0	0	0	0	0	0	1	2	1	0						0	2	3	3000	39	0
2	3	3	3	1	3	4	0	1	2	1	1	1	1	0	0	0	0	1	0	1	1	1	0	1	0	2	2	0						0	2	3	2200	36	1
2	2	1	3	2	3	4	5	1	2	2	3	1	1	0	0	0	0	1	1	1	1	1	1	1	0	2	3	2	1	1	1	0	1	1	3	3	3400	39	0
2	2	1	3	1	3	4	2	1	1	1	1	0	0	0	0	0	0	1	0	0	0	0	0	0	1	2	1	0						1	3	3	3000	39	0
2	3	1	2	1	3	4	1	2	2	1	1	1	0	0	0	0	0	1	1	1	1	1	0	1	0	2	2	0						0	3	2	2500	36	1
2	2	1	2	1	3	4	1	1	2	2	3	1	1	0	0	0	0	1	0	1	1	1	1	1	0	3	1	0						0	3	1	2500	39	0
2	4	3	2	1	3	4	3	1	2	3	3	1	1	0	0	0	0	1	0	1	0	1	0	1	0	1	3	2	1	1	0	0	0	0	1	2	2500	34	1
2	2	3	2	2	3	4	1	2	1	1	1	0	0	0	0	0	0	1	0	0	0	1	0	0	0	2	2	0						0	2	3	3000	38	0
2	3	3	1	1	1	1	3	1	1	1	1	0	0	0	0	0	0	1	0	0	0	1	0	0	0	2	2	2	1	2	1	0	0	0	2	3	2600	40	0
2	3	3	2	1	2	3	4	1	3	3	3	1	1	1	0	0	1	1	0	1	1	1	1	1	0	1	1	2	1	3	0	1	0	0	1	3	3000	39	0
2	3	1	2	2	3	4	5	1	1	1	1	1	0	0	0	0	0	1	0	0	0	0	0	0	1	2	1	0						0	2	3	3000	40	0
2	2	1	1	1	2	3	0	1	1	1	1	0	0	0	0	0	0	0	0	0	0	0	0	0	1	1	1	1	1	3	0	0	0	0	1	2	2400	36	1
2	2	1	1	2	3	4	3	1	2	2	3	1	1	0	0	0	0	1	1	1	1	1	1	1	0	2	2	0						1	2	3	2900	40	0
2	4	3	3	2	3	4	2	1	1	1	1	0	0	0	0	0	0	1	0	0	0	0	0	0	1	2	1	0						0	2	3	3000	40	0
2	2	3	2	1	3	4	3	1	1	2	1	0	0	0	0	0	0	1	0	0	0	0	0	0	1	2	1	0						1	3	1	3000	40	0
2	3	3	2	2	3	4	1	1	2	1	1	1	0	0	0	0	0	1	1	1	1	1	1	1	0	2	2	0						0	2	3	2500	39	0
2	2	3	3	2	3	4	1	1	1	4	1	0	0	0	0	0	0	1	0	0	0	0	0	0	1	2	1	0						0	3	3	2800	40	0
2	2	3	3	2	1	1	0	1	2	2	3	1	1	0	1	0	0	1	1	1	1	1	1	1	0	2	1	2	3	3	1	0	0	0	2	3	3000	40	0
2	2	3	2	1	3	2	0	2	1	1	1	0	0	0	0	0	0	1	0	0	0	1	0	0	0	2	2	0						1	2	3	3000	37	0
2	3	3	2	1	3	4	1	1	2	1	3	1	0	0	0	0	0	1	1	0	1	1	0	1	0	1	2	0						0	3	2	2500	32	1
2	4	3	2	1	3	4	1	1	1	1	1	0	0	0	0	0	0	0	0	0	0	0	0	0	1	1	1	0						0	3	1	3000	37	0
2	3	2	2	1	3	4	4	1	1	3	1	1	0	0	0	0	0	1	0	0	0	0	0	0	1	2	2	0						0	2	3	2500	37	0
2	3	3	2	2	3	4	4	1	2	3	1	1	1	0	0	0	0	1	0	1	1	1	0	1	0	2	2	0						0	2	3	2900	39	0
2	2	2	2	2	3	4	2	2	1	1	1	0	0	0	0	0	0	1	0	0	0	0	0	0	1	2	1	2	1	1	0	0	0	0	3	3	3300	39	0
2	2	3	1	2	3	4	1	1	2	2	2	1	1	0	0	0	0	1	0	1	1	1	1	1	0	3	1	2	1	1	0	1	0	0	3	3	2200	33	1
2	4	3	2	1	3	4	0	1	2	2	3	1	1	0	1	0	0	1	1	1	1	1	1	1	0	2	1	0						0	2	3	3000	40	0
2	3	1	2	1	3	4	3	1	3	3	1	1	1	0	0	0	1	1	1	1	0	1	1	1	0	2	2	0						1	3	1	2500	40	0
2	3	1	2	1	1	1	3	1	1	1	1	0	0	0	0	0	0	1	0	0	0	0	0	0	1	2	1	2	1	3	0	1	0	0	2	3	2700	40	0
2	2	2	2	1	3	4	4	1	2	4	3	1	1	0	0	0	0	1	1	1	1	1	1	1	0	2	2	0						1	3	3	2800	39	0
2	3	3	2	1	3	4	1	1	1	1	1	0	0	0	0	0	0	1	0	0	0	0	0	0	1	2	1	0						1	2	2	2800	38	0
2	5	3	2	1	1	1	3	1	2	4	3	1	1	0	0	0	0	1	1	1	1	1	1	1	0	1	3	2	1	1	0	1	0	0	1	3	3000	40	0
2	2	1	2	2	3	4	2	1	1	1	1	0	0	0	0	0	0	1	0	0	0	0	0	0	1	2	1	2	1	3	1	0	0	0	2	3	3000	39	0
2	2	3	1	2	1	1	2	1	1	1	1	0	0	0	0	0	0	1	0	0	0	0	0	0	1	1	1	2	1	2	1	0	1	0	1	3	2500	37	0
2	2	1	2	1	1	1	2	1	1	1	1	0	0	0	0	0	0	1	0	0	0	0	0	0	1	2	1	2	1	1	0	1	0	1	2	2	2500	38	0
2	2	1	2	1	3	4	1	1	1	1	1	0	0	0	0	0	0	1	0	0	0	0	0	0	1	2	1	2	1	1	0	0	0	1	3	3	2200	40	1
2	2	2	1	1	3	4	1	1	2	2	2	1	1	0	0	0	0	1	0	1	1	1	1	1	0	2	1	0						1	2	3	2500	38	0
2	3	3	2	1	2	3	3	1	1	1	1	0	0	0	0	0	0	1	0	0	0	0	0	0	1	2	1	2	1	3	1	0	1	0	3	3	3200	37	0
2	2	1	2	1	1	1	4	2	1	2	1	1	0	0	0	0	0	1	0	0	0	0	0	0	1	2	3	0						1	2	3	2700	38	0
2	2	3	2	1	1	1	3	1	2	2	1	1	1	0	0	0	0	1	1	1	1	1	1	1	0	1	2	2	1	1	0	1	0	0	1	2	3000	38	0
2	3	3	2	1	3	4	3	2	1	1	1	0	0	0	0	0	0	1	0	0	0	1	0	0	0	2	2	1	1	2	1	0	1	0	2	3	3200	40	0
2	3	3	1	1	2	3	4	1	2	2	1	1	1	1	0	0	1	1	0	1	1	1	0	1	0	2	1	0						0	3	2	2500	36	1
2	2	3	2	1	2	3	1	1	1	2	1	0	0	0	0	0	0	0	0	0	0	0	0	0	1	3	1	0						0	3	3	2600	39	0
2	3	3	2	1	3	4	3	1	1	1	1	1	0	0	0	0	0	1	0	0	0	0	0	0	1	2	1	0						0	2	3	3000	38	0
2	1	1	2	1	3	4	0	1	2	2	3	1	1	0	0	0	0	1	1	1	1	1	1	1	0	2	1	0						0	1	2	2500	28	1
2	3	3	2	1	3	4	1	1	1	1	1	0	0	0	0	0	0	1	0	0	0	1	0	0	0	2	2	0						1	3	3	3000	40	0
2	2	2	2	1	3	4	5	1	3	4	3	1	1	1	0	0	1	1	1	1	1	1	1	1	0	2	3	0						0	2	2	2200	36	1
2	2	3	2	2	3	4	4	1	2	2	3	1	1	0	0	0	0	1	1	1	1	1	1	1	0	2	3	0						1	2	2	2700	39	0
2	2	1	2	2	3	2	3	1	2	3	1	1	1	0	0	0	0	1	1	1	1	1	1	1	0	2	2	0						1	3	3	2900	38	0
2	2	1	2	2	3	4	2	1	2	3	1	1	1	0	0	0	0	1	0	1	1	1	1	1	0	3	2	2	1	2	1	0	0	1	2	3	3200	38	0
2	2	3	1	1	3	4	1	1	1	1	1	1	0	0	0	0	0	1	0	0	0	0	0	0	1	2	2	0						1	3	3	2500	38	0
2	2	1	2	1	1	1	3	3	2	4	2	1	1	0	0	0	0	1	1	0	1	1	0	1	0	1	3	2	1	3	0	0	0	0	1	2	2800	34	1
2	2	1	1	1	3	4	1	1	2	2	3	1	0	0	0	0	0	1	1	1	0	1	1	1	0	2	2	0						0	3	3	2300	37	1
2	3	3	1	2	3	4	4	1	1	1	1	0	0	0	0	0	0	1	0	0	0	0	0	0	1	3	2	0						0	3	3	2800	39	0
2	3	3	1	1	3	4	1	2	2	2	1	1	1	1	0	0	1	1	0	1	1	1	0	1	0	2	1	0						0	3	2	2800	35	1
2	2	1	2	1	3	4	5	1	3	2	3	1	1	0	0	0	1	1	0	1	1	1	0	1	0	3	3	0						1	3	2	2700	33	1
2	3	3	1	1	3	4	0	1	1	2	1	1	0	0	0	0	0	0	0	0	0	0	0	0	1	2	3	0						1	3	2	2800	34	1
2	4	3	2	2	3	4	2	1	1	1	1	0	0	0	0	0	0	1	0	0	0	0	0	0	1	1	1	0						1	2	2	2600	29	1
2	2	3	2	1	3	4	3	1	1	2	1	0	0	0	0	0	0	1	0	0	0	0	0	0	1	3	1	0						0	3	2	2800	37	0
2	3	3	1	1	3	4	1	1	2	2	1	1	1	0	0	0	0	1	0	1	1	1	0	1	0	3	1	0						0	3	3	2250	38	1
2	2	1	2	2	3	4	1	1	2	2	3	1	1	0	1	0	0	1	0	0	1	1	0	1	0	2	2	0						1	2	2	1800	29	1
2	2	3	1	1	3	4	1	1	2	2	2	1	1	0	0	0	0	1	1	1	0	1	1	1	0	3	1	0						0	3	2	2000	31	1
2	4	3	3	1	3	4	0	1	2	3	1	1	1	0	0	0	0	1	0	1	1	1	0	1	0	2	2	0						0	3	2	2500	33	1
2	2	1	2	1	3	4	0	1	1	1	1	0	0	0	0	0	0	0	0	0	0	0	0	0	1	3	2	0						1	3	2	3000	34	1
2	2	1	2	1	3	4	1	1	2	1	1	1	0	0	0	0	0	1	1	1	1	1	0	1	0	2	1	0						1	3	3	1900	35	1
2	3	3	1	1	3	4	0	1	2	2	1	1	1	1	0	0	1	1	0	1	1	1	0	1	0	3	1	0						1	3	2	2500	35	1
2	2	3	2	1	3	2	4	1	2	2	1	1	1	0	0	0	0	1	0	0	0	1	1	1	0	3	2	0						0	3	3	2200	38	1
2	3	3	2	2	3	4	3	1	1	4	1	0	0	0	0	0	0	1	0	0	0	0	0	0	1	2	1	0						0	3	3	3000	40	0
2	2	1	1	1	2	3	4	1	1	2	1	1	0	0	0	0	0	1	0	0	0	0	0	0	1	2	2	0						0	3	3	2500	37	0
2	3	3	3	1	3	4	4	1	1	1	1	1	0	0	0	0	0	1	0	0	0	0	0	0	1	2	1	2	1	1	0	0	1	0	3	3	3200	40	0
2	3	3	2	1	3	4	0	1	1	1	1	0	0	0	0	0	0	0	0	0	0	0	0	0	1	2	1	0						1	2	2	3000	35	1
2	3	3	2	1	3	4	1	1	1	1	1	1	0	0	0	0	0	1	0	0	0	0	0	0	1	2	1	0						1	3	2	2800	40	0
2	5	3	2	1	2	3	2	1	1	2	1	1	0	0	0	0	0	1	0	0	0	0	0	0	1	2	2	0						0	3	2	2100	34	1
2	2	3	3	1	3	4	2	1	1	3	1	0	0	0	0	0	0	1	0	0	0	0	0	0	1	1	1	0						0	2	3	3000	39	0
2	3	3	2	1	3	4	1	1	2	2	2	1	1	0	0	0	0	1	0	1	0	1	0	1	0	3	2	0						1	2	3	2900	38	0
2	1	1	2	1	3	4	4	1	2	1	3	1	1	0	0	0	0	1	1	1	1	1	1	1	0	2	2	0						0	1	3	2700	39	0
2	2	1	2	1	3	4	2	1	1	1	1	0	0	0	0	0	0	1	0	0	0	0	0	0	1	2	1	0						0	1	3	2600	38	0
2	1	1	2	1	3	4	2	1	1	1	1	0	0	0	0	0	0	1	0	0	0	0	0	0	1	2	1	0						0	1	3	2800	37	0
2	2	2	2	1	3	4	3	1	1	1	1	0	0	0	0	0	0	1	0	0	0	0	0	0	1	2	1	0						0	1	3	3000	37	0
2	1	1	2	1	3	4	2	1	2	1	1	1	1	0	0	0	1	1	0	1	1	1	1	1	0	2	2	0						0	1	3	2500	38	0
2	3	3	2	1	1	1	0	1	2	3	1	1	1	1	0	0	0	1	0	1	1	1	1	1	0	3	1	2	3	1	0	0	0	0	3	3	2500	38	0
2	3	3	2	2	3	4	4	1	1	1	1	0	0	0	0	0	0	1	0	0	0	1	0	0	0	1	2	2	3	2	1	0	0	0	1	3	2500	39	0
2	2	1	2	2	1	1	1	1	1	2	1	0	0	0	0	0	0	0	0	0	0	0	0	0	1	1	1	2	3	3	1	0	1	0	1	3	3200	39	0
2	3	3	2	2	2	3	0	1	2	2	1	1	1	0	0	0	0	1	0	1	1	1	0	1	0	2	2	0						0	3	2	2700	38	0
2	2	1	2	1	3	4	1	2	2	2	3	1	1	0	0	0	0	1	0	1	1	1	0	1	0	2	1	0						1	3	3	2400	37	1
2	3	3	2	1	3	4	2	1	1	1	1	0	0	0	0	0	0	1	0	0	0	0	0	0	1	2	1	2	3	2	1	0	1	0	2	3	3200	39	0
2	2	1	1	1	1	1	3	1	1	1	1	0	0	0	0	0	0	1	0	0	0	0	0	0	1	2	1	2	2	1	0	1	0	1	3	3	2500	38	0
2	3	3	2	1	2	4	4	1	3	3	1	1	1	0	1	0	1	1	0	1	0	1	1	1	0	2	3	2	3	1	0	0	0	1	2	3	2500	39	0
2	3	3	2	2	1	1	3	1	2	3	1	1	1	0	0	0	0	1	0	1	0	1	1	1	0	1	3	2	3	2	1	0	1	0	1	2	2800	38	0
2	2	1	2	2	3	4	2	1	2	2	2	1	1	1	0	0	1	1	0	1	1	1	0	1	0	2	1	2	1	2	1	0	1	1	2	3	3200	40	0
2	3	3	2	2	3	4	1	1	2	2	1	1	1	0	0	0	1	1	0	1	0	1	1	1	0	3	3	0						1	3	3	2100	38	1
2	3	3	2	1	3	4	1	1	2	2	2	1	1	0	0	0	0	1	0	1	0	1	1	1	0	3	2	0						0	3	3	2200	37	1
2	2	3	2	1	1	1	0	1	1	1	1	0	0	0	0	0	0	0	0	0	0	0	0	0	1	2	1	0						0	3	1		22	1
2	4	3	2	1	3	4	4	1	3	3	2	1	1	0	0	0	0	1	0	1	0	1	0	1	0	2	2	0						0	2	3	2900	38	0
2	1	1	2	1	3	4	4	1	3	3	2	1	1	1	0	0	1	1	0	1	1	1	1	1	0	2	1	0						1	3	3	2700	37	0
2	2	2	2	1	3	4	1	1	2	1	1	1	1	0	0	0	0	1	0	1	0	1	0	1	0	3	2	0						1	3	3	2300	37	1
2	2	1	1	1	3	4	2	1	1	1	1	0	0	0	0	0	0	1	0	0	0	0	0	0	1	3	1	0						1	3	3	3000	38	0
2	3	2	1	1	3	4	3	1	1	1	1	0	0	0	0	0	0	1	0	0	0	0	0	0	1	3	1	0						1	3	3	2800	37	0
2	2	3	2	1	3	4	3	1	1	1	1	0	0	0	0	0	0	1	0	0	0	0	0	0	1	3	1	0						1	3	3	2600	38	0
